# Supplementary material for: Rewiring of PDZ Domain-Ligand Interaction Network Contributed to Eukaryotic Evolution
Source: PLoS Genet. 2012 Feb 9;8(2):e1002510. doi: 10.1371/journal.pgen.1002510 (PMC3276551; doi:10.1371/journal.pgen.1002510)
Supplement: Table S1 — Position weight matrices (PWMs) for 515 human PDZ domains. For resource purposes, homologous PDZ domains are included in the list. (XLS) [file pgen.1002510.s022.xls]

## Sheet: SupplementaryTable 1
Table S1. Position weight matrices (PWMs) for 515 human PDZ domains. For resource purposes, homologous PDZ domains are included in the list.
		Position -3																				Position -2																				Position -1
PDZ domain	Domain ID	A	V	L	I	P	M	F	W	G	S	T	C	N	Q	Y	D	E	K	R	H	A	V	L	I	P	M	F	W	G	S	T	C	N	Q	Y	D	E	K	R	H	A	V	L	I	P	M	F	W
A0AVR1	1	-2.1	-2.1	-2.1	0.1	-2.1	-2.1	-2.1	-2.1	-2.1	-2.1	-2.1	-2.1	-2.1	0.4	-2.1	4.3	2.3	-2.1	-2.1	-2.1	-2.1	-0.7	-2.1	-2.1	-2.1	-2.1	-2.1	-2.1	-2.1	1.2	4.5	-2.1	-2.1	-2.1	-2.1	-2.1	-2.1	-2.1	-2.1	-2.1	1.1	-2.1	-2.1	0.1	-2.1	-2.1	-2.1	4.4
A0PJK8	1	-2.1	-2.1	-2.1	-2.1	-2.1	-2.1	-2.1	-2.1	-2.1	-2.1	-2.1	-2.1	-2.1	0.9	-2.1	-2.1	4.6	-2.1	-2.1	-2.1	-2.1	-2.1	-2.1	-2.1	-2.1	-2.1	-2.1	-2.1	-2.1	1.5	4.5	-2.1	-2.1	-2.1	-2.1	-2.1	-2.1	-2.1	-2.1	-2.1	1.1	-2.1	-2.1	0.1	-0.6	-2.1	0.7	-0.1
A0PJK8	2	-2.1	-2.1	-2.1	-2.1	-2.1	-2.1	-2.1	-2.1	-2.1	-2.1	-2.1	-2.1	-2.1	0.9	-2.1	-2.1	4.6	-2.1	-2.1	-2.1	-0.5	-2.1	-2.1	-2.1	-2.1	-2.1	-2.1	-2.1	-2.1	1.2	4.5	-2.1	-2.1	-2.1	-2.1	0.6	-2.1	-2.1	-2.1	-2.1	1.1	-2.1	-2.1	0.1	-2.1	-2.1	-2.1	4.4
A0PJK8	3	-0.5	0.4	-0.4	0.1	-2.1	-2.1	-2.1	-2.1	1	-0.5	-0.8	-2.1	-2.1	1.5	-2.1	-0.1	4.3	-2.1	-2.1	0.2	-2.1	-2.1	-2.1	-2.1	-2.1	-2.1	-2.1	-2.1	-2.1	1.4	4.5	-2.1	-2.1	-2.1	-2.1	-2.1	-2.1	-2.1	-2.1	-2.1	1.1	-2.1	-2.1	0.1	-2.1	-2.1	-2.1	1.2
A0PJK8	4	-2.1	-2.1	0.4	0.9	-2.1	-2.1	-2.1	-2.1	-2.1	-0.5	-2.1	-2.1	-2.1	0.8	-2.1	0.5	4.4	-0.4	-2.1	0.2	-2.1	-0.7	-2.1	-2.1	-2.1	-2.1	-2.1	-2.1	-2.1	1.2	4.5	-2.1	-2.1	-2.1	-2.1	-2.1	-2.1	-2.1	-2.1	-2.1	0.8	0.8	3	2.4	-0.6	1.3	0.7	-0.5
A1L1C6	1	-2.1	-2.1	-2.1	0.1	-2.1	-2.1	-2.1	-2.1	-2.1	-2.1	-2.1	-2.1	-2.1	0.4	-2.1	4.3	2.3	-2.1	-2.1	-2.1	-2.1	-2.1	-2.1	-0.5	-2.1	-2.1	-2.1	-2.1	-2.1	2	4.4	-2.1	-2.1	-2.1	-2.1	-2.1	-2.1	-2.1	-2.1	-2.1	1.1	-2.1	-2.1	0.1	-2.1	-2.1	-2.1	4.4
A1L380	1	-2.1	-2.1	2.3	1.4	-2.1	-2.1	-2.1	0.4	-2.1	-0.9	-2.1	-2.1	-0.2	-2.1	1.8	-2.1	4.1	-0.4	-2.1	-2.1	-2.1	0	1.3	-2.1	-0.5	-2.1	2.8	3.5	0.2	0.4	1.9	-0.5	-2.1	-2.1	2.3	-2.1	-0.6	-2.1	-0.4	0.1	0.3	-2.1	1.6	0.1	-0.6	-2.1	2.2	2.1
A1L494	1	-0.5	1.2	-2.1	1.4	-2.1	-2.1	-2.1	-2.1	1.8	2.9	0.3	-2.1	-2.1	0.4	-2.1	-0.5	3.6	-2.1	0	-2.1	0.7	2.5	0.9	1.4	-0.5	1.1	2.3	2	-0.3	0.6	1	-0.5	-2.1	-2.1	2.6	0.9	-0.6	-2.1	-2.1	-2.1	-2.1	-0.4	0.1	0.1	-2.1	-2.1	-2.1	1.3
A2A3H9	1	-2.1	-2.1	-0.4	0.1	-2.1	-2.1	-2.1	-0.5	-0.6	2.5	3.1	-2.1	2.1	0.2	0.6	-1.1	-0.6	3.3	2.5	-2.1	2.1	-0.5	0.2	-2.1	-2.1	-2.1	2.5	2.3	-0.3	2.5	1.7	-2.1	0	-0.3	0.2	1.8	0.1	-2.1	-2.1	-2.1	-2.1	-2.1	0.1	-2.1	-2.1	-2.1	-0.5	3.9
A2A3H9	2	-0.5	-0.4	-0.4	0.9	-2.1	-2.1	-2.1	4.2	0.1	1.4	0.8	-2.1	1.7	-2.1	-0.2	-0.1	-0.6	2	1.3	-2.1	-0.5	3.1	-2.1	3.2	-2.1	1.1	2.1	2.7	-2.1	-2.1	-0.8	-2.1	-2.1	-2.1	2.5	-2.1	-2.1	-2.1	1.6	-2.1	0.3	-0.4	0.6	0.9	-0.6	-2.1	0.7	4.6
A2A3H9	3	-2.1	1.2	0.4	1.4	-0.6	-2.1	-2.1	0.4	1	4.1	2.5	-2.1	-2.1	-0.4	-0.5	-0.1	0.3	-2.1	-2.1	-0.1	-2.1	-0.5	-2.1	0.2	1.8	-0.5	-0.5	-2.1	1.8	0.8	2.6	-2.1	-0.5	-2.1	-2.1	2	-0.5	0.2	1.8	0.2	-2.1	-2.1	0.1	-2.1	-2.1	-2.1	-2.1	4.3
A2A497	1	1.1	0.3	-0.5	0.9	0.2	-2.1	-2.1	-0.5	0.1	3.6	0.9	-2.1	-0.2	-0.4	-2.1	-0.5	0.9	0.3	2.8	-0.1	-2.1	-2.1	-2.1	-2.1	-2.1	-2.1	-0.5	-2.1	-2.1	1.4	4.5	-2.1	-2.1	-2.1	-2.1	-2.1	-2.1	0.2	-2.1	-2.1	-2.1	-2.1	1.2	-2.1	0.1	-2.1	2.8	4.3
A2A498	1	1.1	0.3	-0.5	0.9	0.2	-2.1	-2.1	-0.5	0.1	3.6	0.9	-2.1	-0.2	-0.4	-2.1	-0.5	0.9	0.3	2.8	-0.1	-2.1	-2.1	-2.1	-2.1	-2.1	-2.1	-0.5	-2.1	-2.1	1.4	4.5	-2.1	-2.1	-2.1	-2.1	-2.1	-2.1	0.2	-2.1	-2.1	-2.1	-2.1	1.2	-2.1	0.1	-2.1	2.8	4.3
A2RU80	1	-2.1	-2.1	-0.4	0.1	-2.1	-2.1	3.6	0.8	-2.1	-0.9	-2.1	-2.1	-2.1	-0.4	2.7	-2.1	2.4	-2.1	-2.1	-2.1	0.7	-2.1	4	1.4	-2.1	0.2	-0.5	2.2	-2.1	0.8	1.5	-2.1	-2.1	-2.1	1.1	-0.6	-2.1	-2.1	0.4	-2.1	-2.1	-2.1	1.8	-2.1	-2.1	-2.1	2.6	2.1
A2TDB7	1	-2.1	-2.1	0.4	0.9	-2.1	-2.1	3.2	2.3	-2.1	1.5	-0.8	-0.5	-0.2	-0.4	1.7	-0.1	2.1	-2.1	-2.1	-0.5	-0.5	-2.1	-2.1	-2.1	3.7	-2.1	-2.1	-2.1	-0.5	1.1	2.3	-2.1	-2.1	-2.1	-2.1	2.1	-0.5	-2.1	-2.1	-2.1	0.8	-0.4	0.1	0.1	-2.1	-2.1	-2.1	4
A3KN82	1	1.3	0.8	0.8	-2.1	0.6	-2.1	-2.1	-0.5	-2.1	3.3	1.8	-2.1	-2.1	1.5	-2.1	-0.1	0.9	-0.5	2.7	0.7	0.2	1.3	-2.1	1.7	-2.1	0.2	0.7	0.2	-2.1	1.5	4.1	-2.1	-2.1	1	1.8	-2.1	-2.1	-2.1	-0.4	-2.1	-2.1	-2.1	-2.1	-2.1	-2.1	-2.1	2.8	4.2
A4D157	1	-2.1	-0.4	0.9	1.4	-2.1	-2.1	2	0.4	-2.1	-0.9	-2.1	-2.1	-2.1	-2.1	1.6	-1.1	4.1	-0.4	-2.1	-2.1	-0.5	-2.1	-2.1	-2.1	-2.1	-2.1	1.1	3.7	-0.5	1.7	0.8	-0.5	-2.1	-2.1	2.4	1.8	-2.1	-2.1	-2.1	-2.1	-0.5	-2.1	1.2	0.1	0.1	-2.1	3.6	1.4
A4D1A8	1	-0.5	1.5	0.3	0.1	-2.1	0.2	2.6	0.7	1	1.4	0.2	-0.5	-2.1	1.5	1.4	1.1	2.7	-2.1	-2.1	-2.1	0.2	-2.1	1.8	0.8	-2.1	-0.5	2.9	1.5	1.1	1.2	2	-2.1	-2.1	-2.1	0.7	-2.1	-2.1	-0.5	1.6	-0.5	0.8	0.4	0.6	0.9	0.1	1.1	-2.1	1
A4D1C1	1	-0.5	0.9	-0.5	0.6	-0.6	-2.1	-0.5	-0.5	0.2	1.4	3	0.2	-0.2	0.4	1.1	1.1	2.8	-2.1	-2.1	-0.5	-0.5	-2.1	-2.1	-2.1	-2.1	-2.1	-2.1	-2.1	2.9	2.3	3.7	-2.1	-2.1	-2.1	-2.1	0.1	-2.1	-2.1	-2.1	-0.5	0.8	-0.5	0.2	-0.5	-2.1	-2.1	-2.1	1.5
A4D1C1	4	-0.5	0.4	0.9	0.9	-2.1	-2.1	0.2	4.1	0.1	0.6	-2.1	-2.1	-2.1	0.4	-2.1	-1.1	2	-0.4	-2.1	-2.1	-0.5	-2.1	1.8	3.3	-2.1	-2.1	1.8	0.8	-2.1	1.1	1.9	-2.1	-2.1	-2.1	0.7	0.1	-2.1	-2.1	1.1	-2.1	1.1	-2.1	0.6	0.1	-0.6	-2.1	-0.1	2.2
A4D1C1	5	-2.1	-2.1	-2.1	-2.1	-2.1	-2.1	3.5	2.3	-0.6	-2.1	-2.1	-2.1	-2.1	0.4	1.6	-0.5	2.4	-2.1	-2.1	-2.1	-2.1	-2.1	3.8	-2.1	-2.1	0.2	-2.1	-2.1	-2.1	1.3	3.2	-2.1	-2.1	-2.1	-2.1	-2.1	-2.1	-2.1	-2.1	-2.1	0.3	-0.4	-0.6	-2.1	-2.1	-2.1	-2.1	-0.1
A4D1C1	6	-2.1	0.9	0.4	1.4	-2.1	-2.1	0.9	0.4	3.1	1.1	-2.1	-2.1	-2.1	-2.1	-2.1	2.2	3.2	-2.1	-2.1	-2.1	0.2	-2.1	-2.1	-2.1	-2.1	0.2	-2.1	-2.1	-2.1	1.2	4.5	-2.1	-2.1	-2.1	-2.1	-0.6	-2.1	-2.1	-2.1	-2.1	1.1	-2.1	-2.1	0.1	-2.1	-2.1	-2.1	4.4
A4D1I0	1	-0.5	1.2	-2.1	1.4	-2.1	-2.1	-2.1	-2.1	1.8	2.9	0.3	-2.1	-2.1	0.4	-2.1	-0.5	3.6	-2.1	0	-2.1	0.7	2.5	0.9	1.4	-0.5	1.1	2.3	2	-0.3	0.6	1	-0.5	-2.1	-2.1	2.6	0.9	-0.6	-2.1	-2.1	-2.1	-2.1	-0.4	0.1	0.1	-2.1	-2.1	-2.1	1.3
A4D1Z5	1	-2.1	1.2	1.5	2.4	-2.1	-2.1	3.9	-2.1	-2.1	-0.9	0.1	-2.1	-2.1	-0.4	0.2	-1.1	2.2	-2.1	-2.1	-0.5	0.2	1.1	1.8	0.8	-2.1	-0.5	2.9	-0.5	1.1	0.6	1.6	-2.1	-2.1	-2.1	2.1	-2.1	-2.1	-0.5	2	-0.5	0.8	-2.1	1.5	0.6	-2.1	1.3	2.5	2.9
A4D2P6	1	-2.1	0.3	-0.4	2.3	-0.6	-2.1	0.1	1.2	-0.6	3.4	2.4	0.7	-0.2	0.9	-0.5	0.7	0.6	-0.4	0.5	-2.1	-2.1	0.8	2.1	3.4	-2.1	-2.1	2	0.8	-2.1	0.2	1.8	-2.1	-2.1	-2.1	1.6	-2.1	-2.1	-2.1	1.4	-2.1	0.8	-2.1	-0.6	-2.1	-2.1	-2.1	-0.1	4.6
A4D2P6	2	1.3	0.3	0.8	-2.1	0.6	-2.1	-2.1	-0.5	-0.6	3.3	1.8	-2.1	-2.1	1.5	-2.1	-0.1	0.9	-0.5	2.7	0.7	-0.5	-2.1	-2.1	-2.1	-2.1	-2.1	-2.1	-2.1	-2.1	1.2	4.5	-2.1	-2.1	-2.1	-2.1	0.6	-2.1	-2.1	-2.1	-2.1	0.8	-2.1	0.9	0.1	0.1	-2.1	0.7	-2.1
A4FTY3	1	-2.1	-2.1	-0.5	1.1	-2.1	-2.1	-2.1	-2.1	-2.1	-2.1	-0.5	1.1	-2.1	0.4	-2.1	-2.1	4.3	-2.1	-2.1	-2.1	1.6	-2.1	1.1	-2.1	-2.1	-2.1	0.2	-2.1	-2.1	3.6	3.4	-2.1	-2.1	-2.1	0.2	0.1	-2.1	-2.1	-2.1	-0.5	0.8	-0.5	1.9	0.1	-2.1	1.3	-2.1	2.4
A5PKU1	1	-0.5	0.9	2.9	1.4	-2.1	-2.1	1.8	-2.1	-0.6	-0.5	-0.8	-2.1	-2.1	-0.4	2.8	-0.5	2.1	0.2	-0.5	-2.1	1.6	-2.1	-0.5	-2.1	-2.1	-2.1	-2.1	-2.1	-0.3	1.8	4.2	-2.1	1.3	-0.3	-0.5	1.4	0.1	-2.1	-0.5	-2.1	0.3	0.3	-2.1	1.7	-0.6	0.2	-0.1	-2.1
A5PKU1	2	-0.5	0.8	1.2	0.9	-0.6	0.2	2.1	0.7	0.7	1.9	0.2	-0.5	-0.2	-0.4	1.4	0.5	2.8	-0.4	-2.1	-2.1	-0.5	-2.1	-2.1	-2.1	-2.1	-2.1	-2.1	-2.1	-2.1	1.2	4.5	-2.1	-2.1	-2.1	-2.1	0.6	-2.1	-2.1	-2.1	-2.1	0.3	-2.1	1.8	2.2	0.2	-2.1	0.2	0.7
A5PKU1	3	-2.1	-2.1	0.4	0.1	-2.1	-2.1	-2.1	-0.5	-0.6	2.3	3.1	-2.1	2.1	0.8	0.6	-1.1	-0.6	3.3	2.5	-2.1	-2.1	-2.1	3.8	-2.1	-2.1	-2.1	-2.1	-2.1	-2.1	1.7	3.1	-2.1	-2.1	-2.1	-2.1	-2.1	-2.1	-2.1	-2.1	-2.1	-2.1	-0.4	0.1	0.1	-2.1	-2.1	-2.1	4.3
A5PKX9	1	0.2	2.3	1.8	2	-0.6	-2.1	-2.1	0.8	1.5	2.5	1	-2.1	-0.2	-0.4	-0.5	-0.1	0.8	1.4	1.6	-2.1	1.1	0.2	2.1	0.7	-2.1	-0.5	2	2.1	1.6	1.3	1.5	-2.1	0	-0.3	1.1	1.4	0.1	-2.1	-2.1	-2.1	-0.5	-2.1	0.6	0.9	-0.6	-2.1	3.6	2.9
A5PKX9	2	-0.5	0.8	0.2	2.7	-2.1	-2.1	-2.1	2.5	0.6	-0.5	-0.1	-2.1	-2.1	1.2	-2.1	0.5	3.3	-2.1	-2.1	-2.1	0.7	0.4	2.2	0	-2.1	0.7	2.1	3.3	-2.1	0.6	0.5	-0.5	-2.1	-0.3	2.5	0.1	-0.6	-2.1	0.3	0.1	0.8	-0.4	1.9	0.6	-0.6	0.7	2.5	3.2
A5PKX9	3	-0.5	2.3	0.3	0.1	-0.6	0.2	2.1	0.7	0.7	1.7	0.2	-0.5	-0.2	1.2	1.4	0.5	2.6	-2.1	-2.1	-2.1	1.6	-0.5	3.3	-0.5	-2.1	0.2	0.2	2.9	-2.1	1.6	1.3	-2.1	-2.1	-0.3	1.8	0.1	-2.1	-2.1	-0.4	-0.5	-0.5	0.2	1.8	-2.1	-2.1	-2.1	1.8	3
A5PKX9	4	0.2	-0.4	0.4	0.6	1.7	-2.1	-0.5	-2.1	3.2	0.2	-0.1	-2.1	-0.2	-0.4	-2.1	0.5	3.4	-2.1	-2.1	-0.1	-0.5	2.9	0	3.2	-2.1	1.1	2.7	1.9	-2.1	-2.1	0.1	-2.1	-2.1	-2.1	2.4	-2.1	-2.1	-2.1	1.4	-2.1	-2.1	-2.1	-0.6	-0.5	-2.1	-0.5	2.9	3.9
A5PKX9	5	0.2	0.8	-0.4	0.1	2.5	-2.1	-2.1	-2.1	1.3	2.5	1	-2.1	-0.2	0.4	-2.1	-0.1	3	-2.1	-2.1	-0.5	-2.1	-2.1	3.8	-2.1	-2.1	-2.1	-2.1	-2.1	-2.1	1.3	3.2	-2.1	-2.1	-2.1	-2.1	-2.1	-2.1	0.2	-2.1	-2.1	1.7	0.4	-2.1	0.9	0.1	-2.1	-0.1	2.5
A5PKZ9	1	-0.5	0.9	2.9	1.4	-2.1	-2.1	1.8	-2.1	-0.6	-0.5	-0.8	-2.1	-2.1	-0.4	2.8	-0.5	2.1	0.2	-0.5	-2.1	1.6	-2.1	-0.5	-2.1	-2.1	-2.1	-2.1	-2.1	-0.3	1.8	4.2	-2.1	1.3	-0.3	-0.5	1.4	0.1	-2.1	-0.5	-2.1	0.3	0.3	-2.1	1.7	-0.6	0.2	-0.1	-2.1
A5PKZ9	2	-0.5	0.8	1.2	0.9	-0.6	0.2	2.1	0.7	0.7	1.9	0.2	-0.5	-0.2	-0.4	1.4	0.5	2.8	-0.4	-2.1	-2.1	-0.5	-2.1	-2.1	-2.1	-2.1	-2.1	-2.1	-2.1	-2.1	1.2	4.5	-2.1	-2.1	-2.1	-2.1	0.6	-2.1	-2.1	-2.1	-2.1	0.3	-2.1	1.8	2.2	0.2	-2.1	0.2	0.7
A5PKZ9	3	-2.1	-2.1	0.4	0.1	-2.1	-2.1	-2.1	-0.5	-0.6	2.3	3.1	-2.1	2.1	0.8	0.6	-1.1	-0.6	3.3	2.5	-2.1	-2.1	-2.1	3.8	-2.1	-2.1	-2.1	-2.1	-2.1	-2.1	1.7	3.1	-2.1	-2.1	-2.1	-2.1	-2.1	-2.1	-2.1	-2.1	-2.1	-2.1	-0.4	0.1	0.1	-2.1	-2.1	-2.1	4.3
A5PLL6	1	1.3	0.8	0.8	-2.1	0.6	-2.1	-2.1	-0.5	-2.1	3.3	1.8	-2.1	-2.1	1.5	-2.1	-0.1	0.9	-0.5	2.7	0.7	0.2	1.3	-2.1	1.7	-2.1	0.2	0.7	0.2	-2.1	1.5	4.1	-2.1	-2.1	1	1.8	-2.1	-2.1	-2.1	-0.4	-2.1	-2.1	-2.1	-2.1	-2.1	-2.1	-2.1	2.8	4.2
A5YKK7	1	-2.1	0.9	-2.1	-2.1	-2.1	-2.1	0.9	-0.5	-2.1	2	1.9	-2.1	1.4	1.5	-2.1	-2.1	3.5	-2.1	-2.1	0.7	-2.1	-2.1	-0.5	-0.5	-2.1	-2.1	-2.1	-2.1	-2.1	1.8	4.2	-2.1	-2.1	-2.1	-2.1	1.4	-2.1	-2.1	-2.1	-2.1	-0.5	-0.5	2.6	2.6	-2.1	0.2	-0.5	2.3
A5YKK7	2	-2.1	0.9	-2.1	-2.1	-2.1	-2.1	0.9	-0.5	-2.1	2	1.9	-2.1	1.4	1.5	-2.1	-2.1	3.5	-2.1	-2.1	0.7	-2.1	-2.1	-2.1	-0.5	-2.1	-2.1	-2.1	-2.1	-2.1	2	4.4	-2.1	-2.1	-2.1	-2.1	-2.1	-2.1	-2.1	-2.1	-2.1	-0.5	-0.5	2.6	2.6	-2.1	0.2	-0.5	2.3
A5YKK7	3	-2.1	1.2	-0.4	0.1	-2.1	-2.1	-2.1	-2.1	-2.1	0.7	1.8	0.2	-0.5	2.4	-2.1	-2.1	3.9	-2.1	-2.1	-2.1	-2.1	-2.1	0.2	-2.1	-2.1	1.1	-2.1	-2.1	-2.1	1.5	4.3	-2.1	-2.1	-2.1	-2.1	-2.1	-2.1	-2.1	-2.1	-2.1	1.4	-2.1	1	-2.1	-2.1	-2.1	-2.1	-2.1
A5YM49	1	-2.1	1.2	1.5	2.4	-2.1	-2.1	3.9	-2.1	-2.1	-0.9	0.1	-2.1	-2.1	-0.4	0.2	-1.1	2.2	-2.1	-2.1	-0.5	0.2	1.1	1.8	0.8	-2.1	-0.5	2.9	-0.5	1.1	0.6	1.6	-2.1	-2.1	-2.1	2.1	-2.1	-2.1	-0.5	2	-0.5	0.8	-2.1	1.5	0.6	-2.1	1.3	2.5	2.9
A6H8W6	1	-2.1	-2.1	0.4	0.1	-2.1	-2.1	-2.1	-0.5	-0.6	2.3	3.1	-2.1	2.1	0.2	0.6	-1.1	-0.3	3.3	2.5	-2.1	1.8	-0.5	1.6	-2.1	-2.1	-0.5	1.6	2	-0.5	2	3.1	-2.1	-2.1	-2.1	1.6	0.1	-2.1	-2.1	-2.1	-0.5	-2.1	-2.1	0.6	-0.5	-2.1	-0.5	2	4.3
A6H8Y3	1	-2.1	0.8	-2.1	1	-0.6	-2.1	0.1	-2.1	1.9	3.3	1.8	1.6	-2.1	2	-2.1	-1.1	2	-2.1	-2.1	-2.1	-0.5	2.9	1.3	3	-2.1	-0.5	0.7	-2.1	-2.1	0.9	3.2	-2.1	0.8	-2.1	-2.1	1.2	-2.1	-2.1	-2.1	-2.1	0.3	-2.1	1	-2.1	-2.1	-2.1	2.1	3.1
A6H8Y3	2	-0.5	1.2	3.6	3.1	-0.5	-2.1	-2.1	-2.1	-2.1	-0.9	0.7	-2.1	-0.2	1.5	-2.1	-1.1	1.7	-2.1	0	-2.1	1.6	-2.1	0	0	-2.1	-2.1	0.2	3.2	3.9	-0.2	0.3	-2.1	-2.1	-0.3	2	1.6	-2.1	-2.1	-0.4	-2.1	-2.1	-0.4	0.1	0.1	-2.1	-2.1	-2.1	4.3
A6H8Y3	3	-0.5	0.4	-0.4	0.1	-2.1	-2.1	-2.1	-2.1	1	-0.5	-0.8	-2.1	-2.1	1.5	-2.1	-0.1	4.3	-2.1	-2.1	0.2	-0.5	1.7	0.9	0.8	-2.1	0.2	2.3	3.1	-2.1	0.6	-0.4	-0.5	-2.1	-2.1	3.6	-2.1	-0.6	-2.1	-0.4	0.1	0.8	1.2	2.5	1.7	0.1	1.3	-0.5	-2.1
A6H8Y3	4	-0.5	-0.4	1.1	1.3	-2.1	-2.1	1.8	3.4	1	1.6	1.5	-2.1	1.1	-0.4	2.1	-1.1	-0.3	1.8	1.3	-2.1	-2.1	2.7	0.8	3	-2.1	0.2	2.6	2.2	-2.1	-2.1	-0.8	-2.1	-2.1	-2.1	2.7	-2.1	-0.6	-2.1	1.8	0.1	-2.1	-2.1	0.9	-0.5	0.6	-0.5	3.4	2.4
A6NCR3	1	-2.1	-0.4	1.5	1.8	-2.1	-2.1	0.1	-2.1	4	1.9	-2.1	-2.1	-2.1	0.4	-2.1	0.5	1.7	-2.1	-2.1	-2.1	-2.1	-2.1	-2.1	-2.1	-2.1	-2.1	-2.1	-2.1	-2.1	0.7	4.6	-2.1	-2.1	-2.1	-2.1	-0.6	-2.1	-2.1	-2.1	-0.5	0.8	0.4	0.1	0.1	-0.6	0.2	-2.1	1.4
A6NDA6	1	-0.5	-2.1	0.9	1.4	-2.1	-2.1	3	2.3	-2.1	1.7	-0.1	-0.5	-0.2	-0.4	1.7	0.2	2	-0.4	-2.1	0.5	-0.5	-2.1	-2.1	-2.1	3.7	-2.1	-2.1	-2.1	-0.5	1.1	2.3	-2.1	-2.1	-2.1	-2.1	2.1	-0.5	-2.1	-2.1	-2.1	0.3	1.2	2.1	0.9	-2.1	-2.1	1	2.5
A6NDT5	1	-2.1	0.4	-2.1	0.9	-2.1	-2.1	-2.1	-2.1	0.1	-0.5	-0.1	-2.1	-2.1	1.5	-2.1	-0.1	4.4	-2.1	-2.1	0.2	-2.1	-2.1	0.9	-2.1	-2.1	1.1	-2.1	-2.1	-2.1	2	4.2	-2.1	-2.1	-2.1	-2.1	-2.1	-2.1	-2.1	-2.1	-2.1	0.8	-0.5	1.9	0.1	-2.1	1.3	-2.1	2.4
A6NES1	1	-2.1	-2.1	-0.4	0.1	-2.1	-2.1	3.6	0.8	-2.1	-0.9	-2.1	-2.1	-2.1	-0.4	2.7	-2.1	2.4	-2.1	-2.1	-2.1	-2.1	1.1	1.3	0.8	-2.1	-2.1	4.6	0.4	-2.1	-0.5	-1.3	-2.1	-2.1	-2.1	2.5	-2.1	-0.6	-2.1	-2.1	0.1	1.1	-2.1	0.9	0.1	0.1	-2.1	0.7	-2.1
A6NFC6	1	-2.1	-2.1	-0.4	0.1	-2.1	-2.1	3.6	0.8	-2.1	-0.9	-2.1	-2.1	-2.1	-0.4	2.7	-2.1	2.4	-2.1	-2.1	-2.1	-2.1	1.1	1.3	0.8	-2.1	-2.1	4.6	0.4	-2.1	-0.5	-1.3	-2.1	-2.1	-2.1	2.5	-2.1	-0.6	-2.1	-2.1	0.1	1.1	-2.1	0.9	0.1	0.1	-2.1	0.7	-2.1
A6NFK4	1	-2.1	1.5	1.8	1.6	-0.5	0.2	1.4	-2.1	-2.1	1.5	2.7	-0.5	-0.2	0.4	1.2	-0.1	1.9	-2.1	-2.1	-0.1	-0.5	-2.1	1.8	-2.1	-2.1	-2.1	-2.1	-2.1	-2.1	1.7	4.2	-2.1	-2.1	-2.1	-2.1	-2.1	-2.1	-2.1	-0.4	-2.1	0.3	-2.1	0.9	0.1	0.1	-2.1	0.7	-2.1
A6NFP3	1	-2.1	1.5	0.4	0.9	-0.6	-2.1	-2.1	0.4	0.6	4	2.5	-2.1	-0.2	-0.4	-0.5	-0.5	0.8	-0.4	-2.1	-0.1	-2.1	-0.5	-2.1	0.2	1.8	-0.5	-0.5	-2.1	1.8	0.8	2.6	-2.1	-0.5	-2.1	-2.1	2	-0.5	0.2	1.8	0.2	-2.1	-2.1	-0.6	-2.1	-2.1	-2.1	-0.1	4.6
A6NFY0	1	-2.1	-2.1	-0.4	0.1	-2.1	-2.1	3.6	0.8	-2.1	-0.9	-2.1	-2.1	-2.1	-0.4	2.7	-2.1	2.4	-2.1	-2.1	-2.1	-2.1	0.8	1.3	0.8	-2.1	-2.1	4.6	0.4	-2.1	-2.1	-1.3	-2.1	-2.1	-2.1	2.8	-2.1	-0.6	-2.1	-0.4	0.1	0.8	-0.4	-2.1	-2.1	-2.1	-2.1	-0.1	-2.1
A6NFZ5	1	-0.5	-2.1	0.9	1.4	-2.1	-2.1	3	2.3	-2.1	1.7	-0.1	-0.5	-0.2	-0.4	1.7	0.2	2	-0.4	-2.1	0.5	-0.5	-2.1	-2.1	-2.1	3.7	-2.1	-2.1	-2.1	-0.5	1.1	2.3	-2.1	-2.1	-2.1	-2.1	2.1	-0.5	-2.1	-2.1	-2.1	0.3	1.2	2.1	0.9	-2.1	-2.1	1	2.5
A6NHU9	1	1.3	0.8	0.8	-2.1	0.6	-2.1	-2.1	-0.5	-2.1	3.3	1.8	-2.1	-2.1	1.5	-2.1	-0.1	0.9	-0.5	2.7	0.7	-2.1	-2.1	-2.1	-0.5	-2.1	-2.1	-2.1	-2.1	-2.1	1.4	4.5	-2.1	-2.1	-2.1	-2.1	-2.1	-2.1	-2.1	-2.1	-2.1	0.3	-0.5	0.2	-0.5	-2.1	-2.1	-2.1	1.8
A6NIV4	1	-2.1	-2.1	0.4	0.9	-2.1	-2.1	3.2	2.3	-2.1	1.5	-0.8	-0.5	-0.2	-0.4	1.7	-0.1	2.1	-2.1	-2.1	-0.5	-0.5	-2.1	-2.1	-2.1	3.7	-2.1	-2.1	-2.1	-0.5	1.1	2.3	-2.1	-2.1	-2.1	-2.1	2.1	-0.5	-2.1	-2.1	-2.1	0.8	-0.4	0.1	0.1	-2.1	-2.1	-2.1	4
A6NKE7	1	-2.1	-2.1	0.4	0.9	-2.1	-2.1	3.2	2.3	-2.1	1.5	-0.8	-0.5	-0.2	-0.4	1.7	-0.1	2.1	-2.1	-2.1	-0.5	-0.5	-2.1	-2.1	-2.1	3.7	-2.1	-2.1	-2.1	-0.5	1.1	2.3	-2.1	-2.1	-2.1	-2.1	2.1	-0.5	-2.1	-2.1	-2.1	0.8	-0.4	0.1	0.1	-2.1	-2.1	-2.1	4
A6NKV4	1	-0.5	0.9	-0.5	0.6	-0.6	-2.1	-0.5	-0.5	0.2	1.4	3	0.2	-0.2	0.4	1.1	1.1	2.8	-2.1	-2.1	-0.5	-0.5	-2.1	-2.1	-2.1	-2.1	-2.1	-2.1	-2.1	2.9	2.3	3.7	-2.1	-2.1	-2.1	-2.1	0.1	-2.1	-2.1	-2.1	-0.5	0.8	-0.5	0.2	-0.5	-2.1	-2.1	-2.1	1.5
A6NKV4	4	-0.5	0.4	0.9	0.9	-2.1	-2.1	0.2	4.1	0.1	0.6	-2.1	-2.1	-2.1	0.4	-2.1	-1.1	2	-0.4	-2.1	-2.1	-0.5	-2.1	1.8	3.3	-2.1	-2.1	1.8	0.8	-2.1	1.1	1.9	-2.1	-2.1	-2.1	0.7	0.1	-2.1	-2.1	1.1	-2.1	1.1	-2.1	0.6	0.1	-0.6	-2.1	-0.1	2.2
A6NKV4	5	-2.1	-2.1	-2.1	-2.1	-2.1	-2.1	3.5	2.3	-0.6	-2.1	-2.1	-2.1	-2.1	0.4	1.6	-0.5	2.4	-2.1	-2.1	-2.1	-2.1	-2.1	3.8	-2.1	-2.1	0.2	-2.1	-2.1	-2.1	1.3	3.2	-2.1	-2.1	-2.1	-2.1	-2.1	-2.1	-2.1	-2.1	-2.1	0.3	-0.4	-0.6	-2.1	-2.1	-2.1	-2.1	-0.1
A6NKV4	6	-2.1	0.9	0.4	1.4	-2.1	-2.1	0.9	0.4	3.1	1.1	-2.1	-2.1	-2.1	-2.1	-2.1	2.2	3.2	-2.1	-2.1	-2.1	0.2	-2.1	-2.1	-2.1	-2.1	0.2	-2.1	-2.1	-2.1	1.2	4.5	-2.1	-2.1	-2.1	-2.1	-0.6	-2.1	-2.1	-2.1	-2.1	1.1	-2.1	-2.1	0.1	-2.1	-2.1	-2.1	4.4
A6NL98	1	-2.1	-2.1	-2.1	-2.1	-2.1	-2.1	-2.1	-2.1	-2.1	0.2	-0.8	-2.1	-0.2	0.4	-0.2	-1.1	4.6	-2.1	-2.1	-2.1	-2.1	-2.1	-2.1	-0.5	-2.1	-2.1	-0.5	-2.1	-2.1	2.2	4.3	-2.1	-2.1	-2.1	-2.1	-2.1	-2.1	-2.1	-2.1	-2.1	0.3	-0.4	0.1	-2.1	-0.6	-2.1	0.7	-2.1
A6NLC2	1	0.2	1.2	2.7	1.7	1.3	-0.5	-2.1	0.8	1	2.1	1.5	-2.1	-0.2	0.9	-0.5	-1.1	1.2	1.1	0.7	-2.1	1.1	0.2	2.1	0.7	-2.1	-0.5	2	2.1	1.6	1.3	1.5	-2.1	0	-0.3	1.1	1.4	0.1	-2.1	-2.1	-2.1	0.3	-0.4	0.6	0.9	-0.6	-2.1	0.5	4.4
A6NLC2	2	-0.5	0.8	1.5	2.4	-2.1	-2.1	3.9	-2.1	-2.1	-2.1	0.5	-2.1	-2.1	-0.4	0.2	-1.1	2.2	-2.1	-2.1	-0.5	0.7	0.4	2.2	0	-2.1	0.7	2.1	3.3	-2.1	0.6	0.5	-0.5	-2.1	-0.3	2.5	0.1	-0.6	-2.1	0.3	0.1	0.8	-0.4	1.9	0.6	-0.6	0.7	2.5	3.2
A6NLC2	3	-2.1	-2.1	1.8	1.6	-0.5	0.2	1.4	-2.1	-2.1	1.5	2.7	-0.5	0.6	1.2	1.2	-0.1	2	-0.4	-2.1	-0.1	1.1	-2.1	-2.1	-0.5	-2.1	-2.1	3	3	0.7	1.5	1.4	-2.1	-2.1	-2.1	1.4	0.1	-2.1	-2.1	-2.1	-2.1	0.3	-0.5	1.5	0.2	-0.6	-0.5	1.7	2.4
A6NLC2	4	0.2	-0.4	0.4	0.6	1.7	-2.1	-0.5	-2.1	3.2	0.2	-0.1	-2.1	-0.2	-0.4	-2.1	0.5	3.4	-2.1	-2.1	-0.1	-0.5	2.9	0	3.1	-2.1	0.2	2.6	2.2	-2.1	-2.1	-0.4	-2.1	-2.1	-2.1	2.3	-2.1	-0.6	-2.1	1.8	0.1	-0.5	-2.1	-2.1	-0.5	-2.1	-2.1	3.6	3.5
A6NLC2	5	0.2	-2.1	0.4	0.6	1.5	-2.1	-0.5	-2.1	3.1	-0.9	0.7	-2.1	0.6	0.4	-2.1	0.5	3.4	-0.4	-2.1	0.7	1.3	-0.5	0	1.6	-2.1	-2.1	4	-2.1	-0.3	0.6	0.3	-2.1	0	1	1.1	1.8	0.1	-2.1	-2.1	-2.1	0.3	0.4	0.6	0.1	0.1	0.2	-0.1	-2.1
A6NLC2	6	-0.5	2	0.3	1.9	1.1	-2.1	0.6	2.7	-0.5	-2.1	0.7	-0.5	0.6	2	-2.1	0.2	2.5	-2.1	-0.5	-0.5	-2.1	-2.1	-2.1	-2.1	-2.1	-2.1	-2.1	-2.1	-2.1	0.9	4.6	-2.1	-2.1	-2.1	-2.1	-2.1	-2.1	0.2	-2.1	-2.1	-2.1	-2.1	0.6	-2.1	-2.1	-2.1	2.4	4.5
A6NLC2	7	-2.1	-0.4	-2.1	0.9	-0.6	-2.1	-2.1	1.8	1	4.1	2.5	-2.1	-0.2	0.4	-0.5	0.5	0	-0.4	0	-2.1	-0.5	-2.1	-2.1	-2.1	-2.1	-2.1	-2.1	-2.1	-2.1	1.3	4.5	-2.1	-2.1	-2.1	-2.1	-2.1	-2.1	-2.1	-2.1	-2.1	-2.1	-2.1	0.1	-0.5	-2.1	-0.5	2.8	4.1
A6NLC2	8	-0.5	0.4	-0.4	0.9	-2.1	-2.1	-2.1	4.2	0.1	1.3	0.8	-2.1	2	-2.1	-0.2	-1.1	-0.3	2	1.3	-2.1	-0.5	0	1.8	3.3	-2.1	-2.1	1.8	0.8	-2.1	0.7	2	-2.1	-2.1	-2.1	0.7	0.1	-2.1	-2.1	1.1	-2.1	-2.1	-0.4	0.6	0.9	-2.1	-2.1	0.7	4.5
A6NLC2	9	0.7	2.4	-2.1	3.5	0.1	-2.1	-2.1	-2.1	-2.1	0.2	1	0.2	-0.2	1.5	-2.1	-0.1	0.3	1.7	2.7	1	-0.5	-2.1	-0.5	-2.1	-2.1	-2.1	-2.1	-2.1	-2.1	4.1	2.4	-2.1	-2.1	-2.1	-2.1	1.9	-2.1	-2.1	-2.1	-2.1	0.8	-0.4	0.1	1.7	-0.6	-2.1	-0.1	1.5
A6NLC2	10	1.8	2.3	0.7	2.3	1	-2.1	-2.1	0.8	1.5	2.4	0.6	-2.1	-0.2	-0.4	-0.5	-0.5	0.9	1.4	1.1	-0.1	0.7	3.6	-0.5	3.6	-2.1	1.6	2.1	1.2	-2.1	-2.1	-0.8	-2.1	-2.1	0.5	1.8	-0.5	-2.1	-2.1	-0.5	-2.1	-0.5	-2.1	1.8	1.9	-0.5	-2.1	0.2	1.6
A6NLC2	11	-0.5	1.7	2	2.4	-2.1	-2.1	-0.5	3.4	1.8	1	-0.1	-2.1	1.1	1.5	0.7	-1.1	0.6	-0.4	-2.1	0.5	0.7	-2.1	-2.1	-2.1	-2.1	0.2	-2.1	-2.1	-2.1	1.3	4.5	-2.1	-2.1	-2.1	-2.1	-0.6	-2.1	-2.1	-2.1	-2.1	0.8	-2.1	0.9	0.1	0.1	-2.1	3.1	3.5
A6NLC2	12	0.2	0.9	-2.1	-2.1	-0.6	-2.1	-2.1	-2.1	2	3	0.7	-2.1	-0.2	0.9	-2.1	-0.5	3.5	-2.1	0	-2.1	-2.1	-2.1	-2.1	-0.5	-2.1	-2.1	-2.1	-2.1	-2.1	2	4.4	-2.1	-2.1	-2.1	-2.1	-2.1	-2.1	-2.1	-2.1	-2.1	-2.1	-2.1	-2.1	-2.1	-2.1	-2.1	0.7	0.9
A6NM20	1	0.2	0.9	-2.1	-2.1	-0.6	-2.1	-2.1	-2.1	2	3	0.7	-2.1	-0.2	0.9	-2.1	-0.5	3.5	-2.1	0	-2.1	-2.1	-2.1	-2.1	-2.1	-2.1	-2.1	-2.1	-0.5	-2.1	4.2	2.7	-2.1	-2.1	-2.1	-2.1	-0.6	-2.1	-2.1	-2.1	-2.1	-0.5	0.3	0.6	0.6	-2.1	-0.5	-0.5	3.4
A6NM20	2	-0.5	2.5	-2.1	3.4	-0.6	-2.1	-2.1	-2.1	-2.1	0.2	0.8	0.2	-0.2	1.7	-2.1	-0.1	0.9	1.7	2.7	0.5	0.2	-2.1	-2.1	-2.1	-2.1	-2.1	-2.1	-0.5	-2.1	4.3	2	-2.1	-2.1	-2.1	-2.1	1.8	-2.1	-2.1	-2.1	-2.1	1.1	-2.1	-2.1	-2.1	-2.1	-2.1	-0.1	4.4
A6NM30	1	1.1	1.2	2.3	2.4	0.7	-2.1	-2.1	0.8	1.5	2.6	1.2	-2.1	-2.1	1.2	-0.5	-1.1	0.9	0.7	0.7	-0.1	0.2	-2.1	-2.1	-2.1	-2.1	0.2	-2.1	-2.1	-2.1	0.4	4.6	-2.1	-2.1	-2.1	-2.1	-0.6	-2.1	-2.1	-2.1	-2.1	-0.5	-0.4	0.6	0.1	-2.1	-2.1	0.5	4.4
A6NMI2	1	-2.1	-2.1	0.4	0.9	-2.1	-2.1	3.2	2.3	-2.1	1.5	-0.8	-0.5	-0.2	-0.4	1.7	-0.1	2.1	-2.1	-2.1	-0.5	-0.5	-2.1	-2.1	-2.1	3.7	-2.1	-2.1	-2.1	-0.5	1.1	2.3	-2.1	-2.1	-2.1	-2.1	2.1	-0.5	-2.1	-2.1	-2.1	0.8	-0.4	0.1	0.1	-2.1	-2.1	-2.1	4
A7E2C3	1	-0.5	0.9	-0.5	0.6	-0.6	-2.1	-0.5	-0.5	0.2	1.4	3	0.2	-0.2	0.4	1.1	1.1	2.8	-2.1	-2.1	-0.5	-0.5	-2.1	-2.1	-2.1	-2.1	-2.1	-2.1	-2.1	2.9	2.3	3.7	-2.1	-2.1	-2.1	-2.1	0.1	-2.1	-2.1	-2.1	-0.5	0.8	-0.5	0.2	-0.5	-2.1	-2.1	-2.1	1.5
A7E2C3	4	-0.5	0.4	0.9	0.9	-2.1	-2.1	0.2	4.1	0.1	0.6	-2.1	-2.1	-2.1	0.4	-2.1	-1.1	2	-0.4	-2.1	-2.1	-0.5	-2.1	1.8	3.3	-2.1	-2.1	1.8	0.8	-2.1	1.1	1.9	-2.1	-2.1	-2.1	0.7	0.1	-2.1	-2.1	1.1	-2.1	1.1	-2.1	0.6	0.1	-0.6	-2.1	-0.1	2.2
A7E2C3	5	-2.1	-2.1	-2.1	-2.1	-2.1	-2.1	3.5	2.3	-0.6	-2.1	-2.1	-2.1	-2.1	0.4	1.6	-0.5	2.4	-2.1	-2.1	-2.1	-2.1	-2.1	3.8	-2.1	-2.1	0.2	-2.1	-2.1	-2.1	1.3	3.2	-2.1	-2.1	-2.1	-2.1	-2.1	-2.1	-2.1	-2.1	-2.1	0.3	-0.4	-0.6	-2.1	-2.1	-2.1	-2.1	-0.1
A7E2C3	6	-2.1	0.9	0.4	1.4	-2.1	-2.1	0.9	0.4	3.1	1.1	-2.1	-2.1	-2.1	-2.1	-2.1	2.2	3.2	-2.1	-2.1	-2.1	0.2	-2.1	-2.1	-2.1	-2.1	0.2	-2.1	-2.1	-2.1	1.2	4.5	-2.1	-2.1	-2.1	-2.1	-0.6	-2.1	-2.1	-2.1	-2.1	1.1	-2.1	-2.1	0.1	-2.1	-2.1	-2.1	4.4
A7E2F9	1	-2.1	-2.1	0.4	0.1	-2.1	-2.1	-2.1	-0.5	-0.6	2.3	3.1	-2.1	2.1	0.2	0.6	-1.1	-0.3	3.3	2.5	-2.1	1.8	-0.5	1.6	-2.1	-2.1	-0.5	1.6	2	-0.5	2	3.1	-2.1	-2.1	-2.1	1.6	0.1	-2.1	-2.1	-2.1	-0.5	-2.1	-2.1	0.6	-0.5	-2.1	-0.5	2	4.3
A7MBN6	1	-0.5	0.8	-0.4	1.5	-0.6	-2.1	-2.1	0.4	2.3	3.5	1.6	1.6	-2.1	0.8	-2.1	-1.1	1.8	-2.1	-2.1	-2.1	1.6	-0.5	1.6	0.8	-2.1	-0.5	1.6	2.3	-0.5	1.9	3.2	-2.1	-2.1	-2.1	1.4	0.1	-2.1	-2.1	-2.1	-0.5	-0.5	-2.1	-0.6	1.3	-0.6	-2.1	-0.1	3.9
A7MCZ6	1	-0.5	0.4	0.3	0.1	-2.1	-2.1	0.2	-2.1	1.3	1.4	3.2	-0.5	-2.1	0.9	-2.1	-0.5	3	-2.1	-2.1	0.2	-2.1	-2.1	-2.1	-2.1	-2.1	-2.1	-2.1	-2.1	-2.1	0.8	4.6	-2.1	-2.1	-2.1	-2.1	-2.1	-2.1	-2.1	-2.1	-2.1	-0.5	-0.5	2.6	2.6	-2.1	0.2	-0.5	2.3
A7MCZ6	2	-0.5	0.4	0.7	2	-0.6	-2.1	1.8	3.4	2.2	2.2	1.4	-2.1	-2.1	0.4	1.9	-2.1	-0.3	-2.1	-2.1	-2.1	1.8	0.4	0	1.1	-2.1	0.7	1.8	2.7	3.3	-0.5	1.3	-2.1	-2.1	0.5	1.1	1.2	-2.1	-2.1	1.1	-2.1	0.8	-0.4	0.6	1.3	-0.6	-2.1	0.7	-0.1
AFAD (AFADIN)	1	-0.5	1.2	-0.4	1.7	2.7	-2.1	-2.1	-0.5	1.3	2.3	2.1	-2.1	-0.2	-0.4	-2.1	0.2	2.1	-2.1	-0.5	-0.5	0.2	2.8	1.4	2	-0.5	1.3	1.3	3.5	-2.1	0.2	0.1	-2.1	-2.1	-2.1	2.6	-2.1	-2.1	-0.5	-0.5	-2.1	0.3	-0.4	1.9	2.2	-0.5	-2.1	0.9	2.1
APBA1	1	-0.5	-0.4	-2.1	0.9	-2.1	-2.1	-0.5	-0.5	2	-0.5	0.6	-2.1	1.4	2	-2.1	1.8	3.5	-2.1	-0.5	-0.5	-2.1	1.3	1.3	0	-0.5	-2.1	4	2.2	-2.1	0.6	0.1	-0.5	-2.1	-2.1	2.8	-2.1	-0.6	-2.1	0.4	0.1	-0.5	-2.1	1	0.6	1	-0.5	2.9	3.3
APBA1	2	-2.1	-0.4	-2.1	-2.1	-2.1	-2.1	-2.1	-2.1	-2.1	-2.1	-0.1	-2.1	-2.1	1.8	-2.1	-2.1	4.5	-2.1	-2.1	-0.1	1.6	-2.1	1.1	-2.1	-2.1	-2.1	0.2	-2.1	-2.1	3.6	3.4	-2.1	-2.1	-2.1	0.2	0.1	-2.1	-2.1	-2.1	-0.5	-2.1	-2.1	-0.6	-0.5	-2.1	-0.5	2.9	3.9
APBA2	1	-0.5	-0.4	-2.1	0.9	-2.1	-2.1	-0.5	-0.5	2	-0.5	0.6	-2.1	1.4	2	-2.1	1.8	3.5	-2.1	-0.5	-0.5	-2.1	1.1	1.3	0	-0.5	-2.1	4	2.2	-2.1	0.2	0.1	-0.5	-2.1	-2.1	3	-2.1	-0.6	-2.1	0.4	0.1	-0.5	-2.1	1	0.6	1	-0.5	2.9	3.3
APBA2	2	-2.1	-0.4	-2.1	-2.1	-2.1	-2.1	-2.1	-2.1	-2.1	-2.1	-0.1	-2.1	-2.1	1.8	-2.1	-2.1	4.5	-2.1	-2.1	-0.1	1.6	-2.1	1.1	-2.1	-2.1	-2.1	0.2	-2.1	-2.1	3.6	3.4	-2.1	-2.1	-2.1	0.2	0.1	-2.1	-2.1	-2.1	-0.5	-0.5	-2.1	-2.1	-0.5	-2.1	-2.1	3.6	3.5
APBA3	1	0.2	-0.4	0.3	0.1	-2.1	-2.1	0.7	-0.5	2.1	-0.5	0.6	-2.1	1.4	1.5	2.8	1.6	1.9	-2.1	-0.5	-0.5	-2.1	1.3	1.3	0.8	-0.5	-2.1	4	2.2	-2.1	-0.5	0.1	-0.5	-2.1	-2.1	3.1	-2.1	-0.6	-2.1	-0.4	0.1	-0.5	-0.4	1.3	1.2	1	-0.5	2.9	3.1
APBA3	2	-0.5	-0.4	-0.4	0.1	-2.1	-2.1	-2.1	-2.1	0.1	-0.5	-2.1	-2.1	-2.1	2.7	-2.1	-0.5	4.3	-2.1	-2.1	0.2	1.1	-0.5	0.9	-2.1	-2.1	-0.5	0.2	1.6	-0.3	3.6	1.9	-2.1	0	-0.3	1.1	1.4	0.1	-2.1	-2.1	-2.1	0.8	-0.4	-2.1	0.1	-0.6	0.2	0.7	-0.1
ARHGB	1	-2.1	1.5	1.8	1.6	-0.5	0.2	1.4	-2.1	-2.1	1.5	2.7	-0.5	-0.2	0.4	1.2	-0.1	1.9	-2.1	-2.1	-0.1	-0.5	-2.1	1.8	-2.1	-2.1	-2.1	-2.1	-2.1	-2.1	1.7	4.2	-2.1	-2.1	-2.1	-2.1	-2.1	-2.1	-2.1	-0.4	-2.1	0.3	-2.1	0.9	0.1	0.1	-2.1	0.7	-2.1
ARHGC	1	-2.1	1.5	1.8	1.6	-0.5	0.2	1.4	-2.1	-2.1	1.5	2.7	-0.5	-0.2	0.4	1.2	-0.1	1.9	-2.1	-2.1	-0.1	-0.5	-2.1	1.8	-2.1	-2.1	-2.1	-2.1	-2.1	-2.1	1.7	4.2	-2.1	-2.1	-2.1	-2.1	-2.1	-2.1	-2.1	-0.4	-2.1	0.3	-0.4	1.9	2.5	-0.5	-2.1	0.2	1.2
CNKR2	1	0.7	-0.4	0.9	1.5	0.6	0.2	-2.1	-2.1	0.6	1.9	0.3	-0.5	-0.2	0.4	-2.1	1.6	3.6	-2.1	-2.1	1.2	-0.5	3.1	0	3.2	-2.1	1.1	2.1	2.7	-2.1	-2.1	-0.8	-2.1	-2.1	-2.1	2.4	-2.1	-2.1	-2.1	1.6	-2.1	0.8	-2.1	4.1	0.9	-2.1	0.2	-0.5	0.7
CNKR3	1	0.7	-0.4	0.9	1.5	0.6	0.2	-2.1	-2.1	0.6	1.9	0.3	-0.5	-0.2	0.4	-2.1	1.6	3.6	-2.1	-2.1	1.2	-0.5	3.1	0	3.2	-2.1	1.1	2.1	2.7	-2.1	-2.1	-0.8	-2.1	-2.1	-2.1	2.4	-2.1	-2.1	-2.1	1.6	-2.1	0.8	-2.1	4.2	0.1	-2.1	1.1	-0.5	1.6
CSKP	1	-2.1	-2.1	-0.4	0.1	-2.1	-2.1	3.6	0.8	-2.1	-0.9	-2.1	-2.1	-2.1	-0.4	2.7	-2.1	2.4	-2.1	-2.1	-2.1	-2.1	1.1	1.3	0.8	-2.1	-2.1	4.6	0.4	-2.1	-0.5	-1.3	-2.1	-2.1	-2.1	2.5	-2.1	-0.6	-2.1	-2.1	0.1	1.1	-2.1	0.9	0.1	0.1	-2.1	0.7	-2.1
DLG1 (SAP97)	1	-2.1	0.9	-2.1	-2.1	-2.1	-2.1	0.9	-0.5	-2.1	2	1.9	-2.1	1.4	1.5	-2.1	-2.1	3.5	-2.1	-2.1	0.7	-2.1	-2.1	-0.5	-0.5	-2.1	-2.1	-2.1	-2.1	-2.1	1.8	4.2	-2.1	-2.1	-2.1	-2.1	1.4	-2.1	-2.1	-2.1	-2.1	-0.5	-0.5	2.6	2.6	-2.1	0.2	-0.5	2.3
DLG1 (SAP97)	2	-2.1	0.9	-2.1	-2.1	-2.1	-2.1	0.9	-0.5	-2.1	2	1.9	-2.1	1.4	1.5	-2.1	-2.1	3.5	-2.1	-2.1	0.7	-2.1	-2.1	-2.1	-0.5	-2.1	-2.1	-2.1	-2.1	-2.1	2	4.4	-2.1	-2.1	-2.1	-2.1	-2.1	-2.1	-2.1	-2.1	-2.1	-0.5	-0.5	2.6	2.6	-2.1	0.2	-0.5	2.3
DLG1 (SAP97)	3	-2.1	1.2	-0.4	0.1	-2.1	-2.1	-2.1	-2.1	-2.1	0.7	1.8	0.2	-0.5	2.4	-2.1	-2.1	3.9	-2.1	-2.1	-2.1	-2.1	-2.1	0.2	-2.1	-2.1	1.1	-2.1	-2.1	-2.1	1.5	4.3	-2.1	-2.1	-2.1	-2.1	-2.1	-2.1	-2.1	-2.1	-2.1	1.4	-2.1	1	-2.1	-2.1	-2.1	-2.1	-2.1
DLG2 (PSD-93)	1	-2.1	0.9	-2.1	-2.1	-2.1	-2.1	0.9	-0.5	-2.1	2	1.9	-2.1	1.4	1.5	-2.1	-2.1	3.5	-2.1	-2.1	0.7	-2.1	-2.1	-0.5	-0.5	-2.1	-2.1	-2.1	-2.1	-2.1	1.8	4.2	-2.1	-2.1	-2.1	-2.1	1.4	-2.1	-2.1	-2.1	-2.1	-0.5	-0.5	2.6	2.6	-2.1	0.2	-0.5	2.3
DLG2 (PSD-93)	2	-2.1	0.9	-2.1	-2.1	-2.1	-2.1	0.9	-0.5	-2.1	2	1.9	-2.1	1.4	1.5	-2.1	-2.1	3.5	-2.1	-2.1	0.7	-2.1	-2.1	-2.1	-0.5	-2.1	-2.1	-2.1	-2.1	-2.1	2	4.4	-2.1	-2.1	-2.1	-2.1	-2.1	-2.1	-2.1	-2.1	-2.1	0.3	0.8	2.2	2.2	0.1	1.6	-2.1	1.1
DLG2 (PSD-93)	3	-2.1	1.2	-0.4	0.1	-2.1	-2.1	-2.1	-2.1	-2.1	0.7	1.8	0.2	-0.5	2.4	-2.1	-2.1	3.9	-2.1	-2.1	-2.1	-2.1	-2.1	0.2	-2.1	-2.1	1.1	-2.1	-2.1	-2.1	1.5	4.3	-2.1	-2.1	-2.1	-2.1	-2.1	-2.1	-2.1	-2.1	-2.1	1.4	-2.1	1	-2.1	-2.1	-2.1	-2.1	-2.1
DLG3 (SAP102)	1	-2.1	0.9	-2.1	-2.1	-2.1	-2.1	0.9	-0.5	-2.1	2	1.9	-2.1	1.4	1.5	-2.1	-2.1	3.5	-2.1	-2.1	0.7	-2.1	-2.1	-0.5	-0.5	-2.1	-2.1	-2.1	-2.1	-2.1	1.8	4.2	-2.1	-2.1	-2.1	-2.1	1.4	-2.1	-2.1	-2.1	-2.1	-0.5	-0.5	2.6	2.6	-2.1	0.2	-0.5	2.3
DLG3 (SAP102)	2	-2.1	0.9	-2.1	-2.1	-2.1	-2.1	0.9	-0.5	-2.1	2	1.9	-2.1	1.4	1.5	-2.1	-2.1	3.5	-2.1	-2.1	0.7	-2.1	-2.1	-2.1	-0.5	-2.1	-2.1	-2.1	-2.1	-2.1	2	4.4	-2.1	-2.1	-2.1	-2.1	-2.1	-2.1	-2.1	-2.1	-2.1	0.8	1.1	1.9	1.3	-0.6	0.7	-2.1	0.2
DLG3 (SAP102)	3	-2.1	1.2	-0.4	0.1	-2.1	-2.1	-2.1	-2.1	-2.1	0.7	1.8	0.2	-0.5	2.4	-2.1	-2.1	3.9	-2.1	-2.1	-2.1	-2.1	-2.1	0.2	-2.1	-2.1	1.1	-2.1	-2.1	-2.1	1.5	4.3	-2.1	-2.1	-2.1	-2.1	-2.1	-2.1	-2.1	-2.1	-2.1	1.4	-2.1	1	-2.1	-2.1	-2.1	-2.1	-2.1
DLG4 (PSD-95)	1	-2.1	0.9	-2.1	-2.1	-2.1	-2.1	0.9	-0.5	-2.1	2	1.9	-2.1	1.4	1.5	-2.1	-2.1	3.5	-2.1	-2.1	0.7	-2.1	-2.1	-0.5	-0.5	-2.1	-2.1	-2.1	-2.1	-2.1	1.8	4.2	-2.1	-2.1	-2.1	-2.1	1.4	-2.1	-2.1	-2.1	-2.1	-0.5	-0.5	2.6	2.6	-2.1	0.2	-0.5	2.3
DLG4 (PSD-95)	2	-2.1	0.9	-2.1	-2.1	-2.1	-2.1	0.9	-0.5	-2.1	2	1.9	-2.1	1.4	1.5	-2.1	-2.1	3.5	-2.1	-2.1	0.7	-2.1	-2.1	-2.1	-0.5	-2.1	-2.1	-2.1	-2.1	-2.1	2	4.4	-2.1	-2.1	-2.1	-2.1	-2.1	-2.1	-2.1	-2.1	-2.1	-0.5	-0.5	2.6	2.6	-2.1	0.2	-0.5	2.3
DLG4 (PSD-95)	3	-2.1	1.2	-0.4	0.1	-2.1	-2.1	-2.1	-2.1	-2.1	0.7	1.8	0.2	-0.5	2.4	-2.1	-2.1	3.9	-2.1	-2.1	-2.1	-2.1	-2.1	0.2	-2.1	-2.1	1.1	-2.1	-2.1	-2.1	1.5	4.3	-2.1	-2.1	-2.1	-2.1	-2.1	-2.1	-2.1	-2.1	-2.1	1.4	-2.1	1	-2.1	-2.1	-2.1	-2.1	-2.1
DLG5	1	-2.1	0.8	-2.1	1	-0.6	-2.1	0.1	-2.1	1.9	3.3	1.8	1.6	-2.1	2	-2.1	-1.1	2	-2.1	-2.1	-2.1	-0.5	2.9	1.3	3	-2.1	-0.5	0.7	-2.1	-2.1	0.9	3.2	-2.1	0.8	-2.1	-2.1	1.2	-2.1	-2.1	-2.1	-2.1	0.3	-2.1	1	-2.1	-2.1	-2.1	2.1	3.1
DLG5	2	-0.5	1.2	3.6	3.1	-0.5	-2.1	-2.1	-2.1	-2.1	-0.9	0.7	-2.1	-0.2	1.5	-2.1	-1.1	1.7	-2.1	0	-2.1	1.6	-2.1	0	0	-2.1	-2.1	0.2	3.2	3.9	-0.2	0.3	-2.1	-2.1	-0.3	2	1.6	-2.1	-2.1	-0.4	-2.1	-2.1	-0.4	0.1	0.1	-2.1	-2.1	-2.1	4.3
DLG5	3	-0.5	0.4	-0.4	0.1	-2.1	-2.1	-2.1	-2.1	1	-0.5	-0.8	-2.1	-2.1	1.5	-2.1	-0.1	4.3	-2.1	-2.1	0.2	-0.5	1.7	0.9	0.8	-2.1	0.2	2.3	3.1	-2.1	0.6	-0.4	-0.5	-2.1	-2.1	3.6	-2.1	-0.6	-2.1	-0.4	0.1	0.8	1.2	2.5	1.7	0.1	1.3	-0.5	-2.1
DLG5	4	-0.5	-0.4	1.1	1.3	-2.1	-2.1	1.8	3.4	1	1.6	1.5	-2.1	1.1	-0.4	2.1	-1.1	-0.3	1.8	1.3	-2.1	-2.1	2.7	0.8	3	-2.1	0.2	2.6	2.2	-2.1	-2.1	-0.8	-2.1	-2.1	-2.1	2.7	-2.1	-0.6	-2.1	1.8	0.1	-2.1	-2.1	0.9	-0.5	0.6	-0.5	3.4	2.4
DVL1	1	-0.5	-0.4	3	1.4	0.7	-2.1	1.8	-2.1	0.2	1	-2.1	-2.1	-0.2	-2.1	2.8	-1.1	2.2	-0.4	-2.1	-2.1	1.1	-2.1	0	-2.1	-2.1	-2.1	-0.5	-2.1	4.2	1.6	1.1	-2.1	-2.1	-2.1	0.7	0.1	-2.1	-2.1	-2.1	-2.1	-2.1	-2.1	0.6	0.6	-2.1	-0.5	2.2	4.2
DVL1L	1	-0.5	1.1	0.2	0.9	-0.5	-2.1	2.9	-2.1	1	0.2	-0.1	-0.5	-0.5	1.7	-2.1	0.9	2.5	0.2	-0.5	-0.5	1.1	-2.1	0	-2.1	-2.1	-2.1	-0.5	-2.1	4.2	1.6	1.1	-2.1	-2.1	-2.1	0.7	0.1	-2.1	-2.1	-2.1	-2.1	0.8	-0.4	3.2	0.1	0.1	0.2	0.7	1.2
DVL2	1	-0.5	-0.4	3	1.4	0.7	-2.1	1.8	-2.1	0.2	1	-2.1	-2.1	-0.2	-2.1	2.8	-1.1	2.2	-0.4	-2.1	-2.1	1.1	-2.1	0	-2.1	-2.1	-2.1	-0.5	-2.1	4.2	1.6	1.1	-2.1	-2.1	-2.1	0.7	0.1	-2.1	-2.1	-2.1	-2.1	-2.1	-2.1	0.6	0.6	-2.1	-0.5	2.2	4.2
DVL3	1	-0.5	-0.4	3	1.4	0.7	-2.1	1.8	-2.1	0.2	1	-2.1	-2.1	-0.2	-2.1	2.8	-1.1	2.2	-0.4	-2.1	-2.1	1.1	-2.1	0	-2.1	-2.1	-2.1	-0.5	-2.1	4.2	1.6	1.1	-2.1	-2.1	-2.1	0.7	0.1	-2.1	-2.1	-2.1	-2.1	-2.1	-2.1	0.6	0.6	-2.1	-0.5	2.2	4.2
EM55	1	-2.1	-2.1	-0.4	0.1	-2.1	-2.1	3.6	0.8	-2.1	-0.9	-2.1	-2.1	-2.1	-0.4	2.7	-2.1	2.4	-2.1	-2.1	-2.1	-2.1	0.8	1.3	0.8	-2.1	-2.1	4.6	0.4	-2.1	-2.1	-1.3	-2.1	-2.1	-2.1	2.8	-2.1	-0.6	-2.1	-0.4	0.1	0.8	-0.4	-2.1	-2.1	-2.1	-2.1	-0.1	-2.1
FP2L1	1	-0.5	1.2	-2.1	1.7	2.7	-2.1	-2.1	-0.5	1.3	2.3	1.8	-2.1	-0.2	-2.1	-2.1	0.2	2.3	-2.1	-0.5	-0.5	-0.5	-2.1	-2.1	-2.1	-2.1	-2.1	4	-2.1	-2.1	2.6	1.5	-2.1	-2.1	-2.1	-2.1	1.6	-2.1	-2.1	-2.1	-2.1	1.1	-2.1	-2.1	0.1	-2.1	-2.1	-2.1	4.4
FRPD1	1	-2.1	2	0.8	3.5	1	-2.1	-2.1	1.8	1.5	2.4	0.6	0.7	-0.2	0.4	-2.1	0.5	-0.9	-0.4	0.5	-2.1	-0.5	-0.7	-2.1	-2.1	-2.1	0.2	-2.1	-2.1	-2.1	0.6	4.6	-2.1	-2.1	-2.1	-2.1	-0.6	-2.1	-2.1	-2.1	-2.1	-0.5	-2.1	1.9	0.7	0.1	-0.5	2.3	3.8
FRPD2	1	-0.5	0.9	-0.4	0.9	-2.1	-2.1	-2.1	4.2	0.1	-0.2	1	-2.1	-2.1	1.2	-2.1	-0.1	1.5	-2.1	-2.1	-0.1	-2.1	-2.1	3.8	-2.1	-2.1	-2.1	-2.1	-2.1	-2.1	0.8	3.3	-2.1	-2.1	-2.1	-2.1	-2.1	-2.1	0.2	-2.1	-2.1	0.3	-0.5	0.2	-0.5	-2.1	-2.1	-2.1	1.8
FRPD2	2	-0.5	0.8	-2.1	0.6	2.7	-2.1	-2.1	-0.5	1.3	2.3	2.1	-2.1	-0.2	-0.4	-2.1	0.2	2.3	-2.1	-0.5	-0.5	1.6	-2.1	0.2	-2.1	-2.1	-2.1	-2.1	-2.1	-2.1	3.8	3.2	-2.1	-2.1	-2.1	-0.5	-0.6	-2.1	-2.1	-2.1	-2.1	0.3	-0.4	1.7	2.2	-0.5	-2.1	0.2	-0.5
FRPD2	3	-0.5	1.2	-2.1	1.7	2.7	-2.1	-2.1	-0.5	1.3	2.3	1.8	-2.1	-0.2	-2.1	-2.1	0.2	2.3	-2.1	-0.5	-0.5	-0.5	-2.1	-2.1	-2.1	-2.1	-2.1	4	-2.1	-2.1	2.6	1.5	-2.1	-2.1	-2.1	-2.1	1.6	-2.1	-2.1	-2.1	-2.1	1.1	-2.1	-2.1	0.1	-2.1	-2.1	-2.1	4.4
FRPD3	1	0.2	-2.1	-0.4	2.4	0.6	0.2	1.4	2.5	0.6	0.6	1.7	-2.1	0.8	1.5	-2.1	-1.1	1.6	-0.4	-2.1	0.5	-2.1	-0.5	-2.1	0.2	1.8	-0.5	-0.5	-2.1	1.8	0.8	2.7	-2.1	-0.5	-2.1	-2.1	2	-0.5	-2.1	1.8	0.2	0.3	-0.5	0.2	-0.5	-2.1	-2.1	-2.1	1.8
FRPD4	1	-0.5	1.2	1.2	2.7	-2.1	-2.1	0.9	2.8	-2.1	-0.5	-0.8	-2.1	-2.1	0.4	-2.1	1.1	3.2	-2.1	-2.1	-2.1	-0.5	-2.1	-2.1	-2.1	-2.1	-2.1	4	-2.1	-2.1	2.5	1.6	-2.1	-2.1	-2.1	-2.1	1.6	-2.1	-2.1	-2.1	-2.1	0.8	-0.4	1.7	1.2	-2.1	0.7	2.5	3.2
GIPC1	1	-2.1	-2.1	-2.1	-2.1	-2.1	-2.1	-2.1	-2.1	-2.1	0.2	-0.8	-2.1	-0.2	0.4	-0.2	-1.1	4.6	-2.1	-2.1	-2.1	-2.1	-2.1	-2.1	-0.5	-2.1	-2.1	-0.5	-2.1	-2.1	2.2	4.3	-2.1	-2.1	-2.1	-2.1	-2.1	-2.1	-2.1	-2.1	-2.1	0.3	-0.4	0.1	-2.1	-0.6	-2.1	0.7	-2.1
GIPC2	1	-2.1	-2.1	-2.1	-2.1	-2.1	-2.1	-2.1	-2.1	-2.1	0.2	-0.8	-2.1	-0.2	0.4	-0.2	-1.1	4.6	-2.1	-2.1	-2.1	-2.1	-2.1	-2.1	-0.5	-2.1	-2.1	-0.5	-2.1	-2.1	2.2	4.3	-2.1	-2.1	-2.1	-2.1	-2.1	-2.1	-2.1	-2.1	-2.1	0.8	0.8	1	0.6	-2.1	-2.1	2.7	-2.1
GIPC3	1	-2.1	-2.1	-2.1	-2.1	-2.1	-2.1	-2.1	-2.1	-2.1	0.2	-0.8	-2.1	-0.2	0.4	-0.2	-1.1	4.6	-2.1	-2.1	-2.1	-2.1	-2.1	-2.1	-0.5	-2.1	-2.1	-0.5	-2.1	-2.1	2.2	4.3	-2.1	-2.1	-2.1	-2.1	-2.1	-2.1	-2.1	-2.1	-2.1	0.3	-0.4	0.1	0.1	-0.6	-2.1	-0.1	-2.1
GOPC	1	1.1	1.2	2.3	2.4	0.7	-2.1	-2.1	0.8	1.5	2.6	1.2	-2.1	-2.1	1.2	-0.5	-1.1	0.9	0.7	0.7	-0.1	0.2	-2.1	-2.1	-2.1	-2.1	0.2	-2.1	-2.1	-2.1	0.4	4.6	-2.1	-2.1	-2.1	-2.1	-0.6	-2.1	-2.1	-2.1	-2.1	-0.5	-0.4	0.6	0.1	-2.1	-2.1	0.5	4.4
GRASP	1	0.2	1.7	0.3	-2.1	-2.1	0.2	1.4	-0.5	0.1	1.4	2.8	-0.5	-2.1	2.3	-0.5	-1.1	1.6	0.7	1.4	-2.1	-2.1	-2.1	-2.1	-2.1	-2.1	-2.1	-2.1	-2.1	-2.1	0.7	4.6	-2.1	-2.1	-2.1	-2.1	-2.1	-2.1	-2.1	-2.1	-2.1	-0.5	-2.1	1.4	1.6	-0.5	-2.1	0.2	1.2
GRIP1	1	-2.1	-2.1	-2.1	-2.1	-2.1	-2.1	-2.1	-2.1	-2.1	-2.1	-2.1	-2.1	-2.1	0.9	-2.1	-2.1	4.6	-2.1	-2.1	-2.1	1.1	0.2	2.1	0.7	-2.1	-0.5	2	2.1	1.6	1.3	1.5	-2.1	0	-0.3	1.1	1.4	0.1	-2.1	-2.1	-2.1	1.1	0.3	-0.6	0.1	-0.6	0.2	-0.5	4.2
GRIP1	2	1.8	0.3	0.8	-2.1	1	-2.1	-2.1	-0.5	-2.1	3.3	1.9	-2.1	-2.1	0.9	-2.1	-0.5	0.8	-0.5	2.7	0.7	-2.1	-2.1	-2.1	-0.5	-2.1	-2.1	-2.1	-2.1	-2.1	1.8	4.4	-2.1	-2.1	-2.1	-2.1	-0.6	-2.1	-2.1	-2.1	-2.1	-2.1	-2.1	1.2	-2.1	0.1	-2.1	2.4	4.4
GRIP1	4	1.3	1.4	2.9	2.4	-0.6	-2.1	-2.1	-0.5	-0.6	0.8	0.9	-2.1	-0.2	1.2	-2.1	-0.5	2.9	-0.4	-2.1	-0.1	0.2	-2.1	1.8	3.3	-2.1	-2.1	1.8	-0.5	-2.1	1.7	1.8	-2.1	-2.1	-2.1	-2.1	-2.1	-2.1	-2.1	1.1	-2.1	0.8	1.4	1	1.2	0.1	1.1	-2.1	-0.5
GRIP1	5	0.2	1.8	-0.4	1.7	-0.6	-2.1	-2.1	0.8	1.3	2.6	2.6	-2.1	1.1	-0.5	-0.2	-1.1	0.7	2.5	1.9	-0.5	-0.5	2	0.5	3.4	-2.1	0.2	2.1	1.8	-2.1	-0.2	1.1	-2.1	-2.1	-2.1	1.8	-2.1	-2.1	-2.1	1.8	-2.1	-2.1	-2.1	-0.6	-0.5	-2.1	-0.5	1.8	4.3
GRIP1	6	-2.1	-2.1	-0.4	-2.1	-2.1	-2.1	-2.1	-2.1	-2.1	0.8	-0.1	-2.1	0.6	0.4	-0.2	-1.1	4.5	-0.4	-2.1	-0.1	-0.5	2.8	0.8	3.2	-2.1	1.1	2.8	1.9	-2.1	-2.1	-0.4	-2.1	-2.1	-2.1	2.5	-2.1	-2.1	-2.1	1.4	-2.1	0.3	-0.4	1.8	2.2	0.2	-2.1	0.2	0.7
GRIP1	7	-2.1	0.8	1.8	2.1	-2.1	-2.1	-2.1	-2.1	1.8	-0.5	0.9	1.1	-2.1	1.8	-2.1	-2.1	3.1	-2.1	-2.1	-2.1	1.3	-0.5	0	1.6	-2.1	-2.1	4	1.2	-0.3	0	0.8	-2.1	0	-0.3	1.1	1.6	0.1	-2.1	-2.1	-2.1	1.4	-0.5	-0.6	0.1	-0.6	0.2	-0.5	4.2
GRIP2	1	-2.1	-2.1	-2.1	-2.1	-2.1	-2.1	-2.1	-2.1	-2.1	-2.1	-2.1	-2.1	-2.1	0.9	-2.1	-2.1	4.6	-2.1	-2.1	-2.1	-0.5	-2.1	-0.5	-2.1	-2.1	-2.1	-2.1	-2.1	-2.1	4.1	2.4	-2.1	-2.1	-2.1	-2.1	1.9	-2.1	-2.1	-2.1	-2.1	1.1	0.3	-0.6	0.1	-0.6	0.2	-0.5	4.2
GRIP2	2	1.1	1.7	1.5	2.1	0.2	-2.1	-0.5	-0.5	0.2	1.7	0.9	-0.5	1.3	1.9	-2.1	1.8	1.8	0.7	0.2	0.5	1.3	-2.1	-2.1	-2.1	-2.1	-2.1	-2.1	-0.5	-0.3	4.2	2.1	-2.1	0.8	-0.3	-0.5	0.9	-2.1	-2.1	-2.1	-2.1	1.1	1.1	1	1.2	-0.6	1.1	-0.1	2.1
GRIP2	3	-2.1	-0.4	0.2	0.1	-2.1	-2.1	-2.1	-0.5	-0.5	3.1	1.7	-2.1	1	1.7	-0.2	1.5	3	-2.1	-2.1	-0.1	-0.5	2.9	-2.1	3.1	-2.1	1.1	2.4	2.2	-2.1	-1.4	0.7	-2.1	-2.1	-2.1	2	-2.1	-2.1	-2.1	1.8	-2.1	0.8	-2.1	-2.1	0.1	-2.1	-2.1	-2.1	4.4
GRIP2	4	-2.1	1.2	-0.4	0.1	-2.1	-2.1	-2.1	-2.1	-2.1	0.7	1.8	0.2	-0.5	2.4	-2.1	-2.1	3.9	-2.1	-2.1	-2.1	1.1	-2.1	2.4	-2.1	-2.1	0.7	2.1	3.6	-2.1	0.4	0.7	-0.5	-2.1	-0.3	2.8	0.1	-2.1	-2.1	0.3	-2.1	1.4	-2.1	1	-2.1	-2.1	-2.1	-2.1	-2.1
GRIP2	5	0.2	1.8	-0.4	1.7	-0.6	-2.1	-2.1	0.8	1.3	2.6	2.6	-2.1	1.1	-0.5	-0.2	-1.1	0.7	2.5	1.9	-0.5	-0.5	2	0.5	3.4	-2.1	0.2	2.1	1.8	-2.1	-0.2	1.1	-2.1	-2.1	-2.1	1.8	-2.1	-2.1	-2.1	1.8	-2.1	-2.1	-2.1	-0.6	-0.5	-2.1	-0.5	1.8	4.3
GRIP2	6	-2.1	0.4	2	2.7	0.2	0.2	1.4	0.4	1.3	2.3	2.5	-0.5	-0.2	-2.1	0.7	0.2	0.9	-0.4	-2.1	-0.1	-0.5	2.8	0.8	3.2	-2.1	1.1	2.8	1.9	-2.1	-2.1	-0.4	-2.1	-2.1	-2.1	2.5	-2.1	-2.1	-2.1	1.4	-2.1	0.3	-2.1	0.9	0.1	-0.6	-2.1	0.7	0.2
GRIP2	7	0.7	2.4	-2.1	3.5	0.1	-2.1	-2.1	-2.1	-2.1	0.2	1.3	0.2	-0.2	1.7	-2.1	-0.1	0	1.7	2.7	1	1.3	-0.5	0	1.6	-2.1	-2.1	4	1.2	-0.3	0.2	0.3	-2.1	0	0.5	1.3	1.6	0.1	-2.1	-2.1	-2.1	-2.1	-2.1	-2.1	0.1	-0.6	-2.1	-2.1	0.9
IL16	1	-0.5	2.5	-2.1	3.4	-0.6	-2.1	-2.1	-2.1	-2.1	0.2	0.8	0.2	-0.2	1.7	-2.1	-0.1	0.9	1.7	2.7	0.5	0.2	-2.1	-2.1	-2.1	-2.1	-2.1	-2.1	-0.5	-2.1	4.3	2	-2.1	-2.1	-2.1	-2.1	1.8	-2.1	-2.1	-2.1	-2.1	1.1	-2.1	-2.1	-2.1	-2.1	-2.1	-0.1	4.4
IL16	2	-0.5	0.9	3.6	-0.5	-2.1	0.7	1.6	1.5	-0.6	1.4	0.8	-2.1	-0.2	0.9	-2.1	-0.5	1.3	-0.4	1.4	-2.1	-2.1	1.1	0.8	0	-0.5	0.2	2.4	0.2	0.2	0.6	3.5	-2.1	-2.1	-2.1	2.5	-0.5	-2.1	-2.1	-0.4	-2.1	1.1	-2.1	-2.1	-2.1	-2.1	-2.1	-0.1	4.4
INADL	1	0.2	2.3	1.8	2	-0.6	-2.1	-2.1	0.8	1.5	2.5	1	-2.1	-0.2	-0.4	-0.5	-0.1	0.8	1.4	1.6	-2.1	1.1	0.2	2.1	0.7	-2.1	-0.5	2	2.1	1.6	1.3	1.5	-2.1	0	-0.3	1.1	1.4	0.1	-2.1	-2.1	-2.1	-0.5	-2.1	0.6	0.9	-0.6	-2.1	3.6	2.9
INADL	2	-0.5	0.8	0.2	2.7	-2.1	-2.1	-2.1	2.5	0.6	-0.5	-0.1	-2.1	-2.1	1.2	-2.1	0.5	3.3	-2.1	-2.1	-2.1	0.7	0.4	2.2	0	-2.1	0.7	2.1	3.3	-2.1	0.6	0.5	-0.5	-2.1	-0.3	2.5	0.1	-0.6	-2.1	0.3	0.1	0.8	-0.4	1.9	0.6	-0.6	0.7	2.5	3.2
INADL	3	-0.5	2.3	0.3	0.1	-0.6	0.2	2.1	0.7	0.7	1.7	0.2	-0.5	-0.2	1.2	1.4	0.5	2.6	-2.1	-2.1	-2.1	1.6	-0.5	3.3	-0.5	-2.1	0.2	0.2	2.9	-2.1	1.6	1.3	-2.1	-2.1	-0.3	1.8	0.1	-2.1	-2.1	-0.4	-0.5	-0.5	0.2	1.8	-2.1	-2.1	-2.1	1.8	3
INADL	4	0.2	-0.4	0.4	0.6	1.7	-2.1	-0.5	-2.1	3.2	0.2	-0.1	-2.1	-0.2	-0.4	-2.1	0.5	3.4	-2.1	-2.1	-0.1	-0.5	2.9	0	3.2	-2.1	1.1	2.7	1.9	-2.1	-2.1	0.1	-2.1	-2.1	-2.1	2.4	-2.1	-2.1	-2.1	1.4	-2.1	-2.1	-2.1	-0.6	-0.5	-2.1	-0.5	2.9	3.9
INADL	5	0.2	0.8	-0.4	0.1	2.5	-2.1	-2.1	-2.1	1.3	2.5	1	-2.1	-0.2	0.4	-2.1	-0.1	3	-2.1	-2.1	-0.5	-2.1	-2.1	3.8	-2.1	-2.1	-2.1	-2.1	-2.1	-2.1	1.3	3.2	-2.1	-2.1	-2.1	-2.1	-2.1	-2.1	0.2	-2.1	-2.1	1.7	0.4	-2.1	0.9	0.1	-2.1	-0.1	2.5
INADL	6	-2.1	-0.4	-2.1	0.9	-0.6	-2.1	-2.1	1.8	1	4.1	2.5	-2.1	-0.2	0.4	-0.5	0.5	0	-0.4	0	-2.1	-0.5	-2.1	-2.1	-2.1	-2.1	-2.1	-2.1	-2.1	-2.1	1.3	4.5	-2.1	-2.1	-2.1	-2.1	-2.1	-2.1	-2.1	-2.1	-2.1	-2.1	-2.1	0.1	-0.5	-2.1	-0.5	2.8	4.1
INADL	7	0.7	2.4	-2.1	3.5	0.1	-2.1	-2.1	-2.1	-2.1	0.2	1	0.2	-0.2	1.5	-2.1	-0.1	0.3	1.7	2.7	1	-0.5	-2.1	-2.1	-0.5	-2.1	-2.1	-2.1	-2.1	-2.1	2	4.4	-2.1	-2.1	-2.1	-2.1	0.1	-2.1	-2.1	-2.1	-2.1	1.1	-0.4	0.1	1.7	-0.6	-2.1	-0.1	0.7
INADL	8	1.8	2.3	0.7	2.3	1	-2.1	-2.1	0.8	1.5	2.4	0.6	-2.1	-0.2	-0.4	-0.5	-0.5	0.9	1.4	1.1	-0.1	0.7	3.6	-0.5	3.6	-2.1	1.6	2.1	1.2	-2.1	-2.1	-0.8	-2.1	-2.1	0.5	1.8	-0.5	-2.1	-2.1	-0.5	-2.1	-2.1	-2.1	1.3	1.8	-0.5	-2.1	1.2	3.5
INADL	9	-0.5	1.7	2	2.4	-2.1	-2.1	-0.5	3.4	1.8	1	-0.1	-2.1	1.1	1.5	0.7	-1.1	0.6	-0.4	-2.1	0.5	1.6	-2.1	-0.5	-2.1	-2.1	-2.1	-2.1	-2.1	-0.3	1.8	4.2	-2.1	1.3	-0.3	-0.5	1.4	0.1	-2.1	-0.5	-2.1	0.8	-2.1	0.9	0.1	0.1	-2.1	3.1	3.5
K1849	1	-2.1	1.2	1.5	2.4	-2.1	-2.1	3.9	-2.1	-2.1	-0.9	0.1	-2.1	-2.1	-0.4	0.2	-1.1	2.2	-2.1	-2.1	-0.5	0.2	1.1	1.8	0.8	-2.1	-0.5	2.9	-0.5	1.1	0.6	1.6	-2.1	-2.1	-2.1	2.1	-2.1	-2.1	-0.5	2	-0.5	0.8	-2.1	1.5	0.6	-2.1	1.3	2.5	2.9
LAP2	1	-2.1	-2.1	-2.1	0.1	-2.1	-2.1	-2.1	-2.1	-2.1	-2.1	-2.1	-2.1	-2.1	0.4	-2.1	4.3	2.3	-2.1	-2.1	-2.1	-2.1	-0.7	-2.1	-2.1	-2.1	-2.1	-2.1	-2.1	-2.1	1.2	4.5	-2.1	-2.1	-2.1	-2.1	-2.1	-2.1	-2.1	-2.1	-2.1	1.1	-2.1	-2.1	0.1	-2.1	-2.1	-2.1	4.4
LAP4	1	-2.1	-2.1	-2.1	-2.1	-2.1	-2.1	-2.1	-2.1	-2.1	-2.1	-2.1	-2.1	-2.1	0.9	-2.1	-2.1	4.6	-2.1	-2.1	-2.1	-2.1	-2.1	-2.1	-2.1	-2.1	-2.1	-2.1	-2.1	-2.1	1.5	4.5	-2.1	-2.1	-2.1	-2.1	-2.1	-2.1	-2.1	-2.1	-2.1	1.1	-2.1	-2.1	0.1	-0.6	-2.1	0.7	-0.1
LAP4	2	-2.1	-2.1	-2.1	-2.1	-2.1	-2.1	-2.1	-2.1	-2.1	-2.1	-2.1	-2.1	-2.1	0.9	-2.1	-2.1	4.6	-2.1	-2.1	-2.1	-0.5	-2.1	-2.1	-2.1	-2.1	-2.1	-2.1	-2.1	-2.1	1.2	4.5	-2.1	-2.1	-2.1	-2.1	0.6	-2.1	-2.1	-2.1	-2.1	1.1	-2.1	-2.1	0.1	-2.1	-2.1	-2.1	4.4
LAP4	3	-0.5	0.4	-0.4	0.1	-2.1	-2.1	-2.1	-2.1	1	-0.5	-0.8	-2.1	-2.1	1.5	-2.1	-0.1	4.3	-2.1	-2.1	0.2	-2.1	-2.1	-2.1	-2.1	-2.1	-2.1	-2.1	-2.1	-2.1	1.4	4.5	-2.1	-2.1	-2.1	-2.1	-2.1	-2.1	-2.1	-2.1	-2.1	1.1	-2.1	-2.1	0.1	-2.1	-2.1	-2.1	1.2
LAP4	4	-2.1	-2.1	0.4	0.9	-2.1	-2.1	-2.1	-2.1	-2.1	-0.5	-2.1	-2.1	-2.1	0.8	-2.1	0.5	4.4	-0.4	-2.1	0.2	-2.1	-0.7	-2.1	-2.1	-2.1	-2.1	-2.1	-2.1	-2.1	1.2	4.5	-2.1	-2.1	-2.1	-2.1	-2.1	-2.1	-2.1	-2.1	-2.1	0.8	0.8	3	2.4	-0.6	1.3	0.7	-0.5
LDB3	1	-2.1	-2.1	0.4	0.9	-2.1	-2.1	3.2	2.3	-2.1	1.5	-0.8	-0.5	-0.2	-0.4	1.7	-0.1	2.1	-2.1	-2.1	-0.5	-0.5	-2.1	-2.1	-2.1	3.7	-2.1	-2.1	-2.1	-0.5	1.1	2.3	-2.1	-2.1	-2.1	-2.1	2.1	-0.5	-2.1	-2.1	-2.1	0.8	-0.4	0.1	0.1	-2.1	-2.1	-2.1	4
LIMK1	1	-0.5	2	-0.4	-0.5	2.7	-2.1	-2.1	-0.5	1.3	2.6	1.9	-2.1	0.6	-2.1	-2.1	-0.1	1.9	-0.4	-0.5	0.5	1.3	-0.7	0.8	-2.1	-2.1	0.2	-0.5	2.9	4	0.2	0.8	-2.1	-2.1	-0.3	1.3	0.1	-2.1	-2.1	1.2	-2.1	-0.5	-2.1	1.8	1.9	-0.5	-2.1	1.3	2.3
LIMK2	1	-2.1	0.9	-0.4	1.4	-2.1	-2.1	-2.1	4.2	0.6	1.3	0.5	-2.1	1.1	-2.1	-0.2	-0.5	0.3	1.5	1.3	-2.1	1.3	-2.1	0	-2.1	-2.1	-0.5	0.2	2.7	4.1	0.6	0.5	-2.1	-2.1	0.5	1.8	0.1	-2.1	-2.1	0.3	-2.1	0.8	-2.1	-2.1	0.1	-0.6	-2.1	-0.5	4.4
LIN7A	1	-2.1	-2.1	-0.5	1.1	-2.1	-2.1	-2.1	-2.1	-2.1	-2.1	-0.5	1.1	-2.1	0.4	-2.1	-2.1	4.3	-2.1	-2.1	-2.1	1.6	-2.1	1.1	-2.1	-2.1	-2.1	0.2	-2.1	-2.1	3.6	3.4	-2.1	-2.1	-2.1	0.2	0.1	-2.1	-2.1	-2.1	-0.5	0.8	-0.5	1.9	0.1	-2.1	1.3	-2.1	2.4
LIN7B	1	-2.1	-2.1	-0.5	1.1	-2.1	-2.1	-2.1	-2.1	-2.1	-2.1	-0.5	1.1	-2.1	0.4	-2.1	-2.1	4.3	-2.1	-2.1	-2.1	-2.1	-2.1	-2.1	-0.5	-2.1	-2.1	-2.1	-2.1	-2.1	2	4.4	-2.1	-2.1	-2.1	-2.1	-2.1	-2.1	-2.1	-2.1	-2.1	0.8	-0.5	1.9	0.1	-2.1	1.3	-2.1	2.4
LIN7C	1	-2.1	-2.1	-0.5	1.1	-2.1	-2.1	-2.1	-2.1	-2.1	-2.1	-0.5	1.1	-2.1	0.4	-2.1	-2.1	4.3	-2.1	-2.1	-2.1	-2.1	-2.1	-2.1	-0.5	-2.1	-2.1	-2.1	-2.1	-2.1	2	4.4	-2.1	-2.1	-2.1	-2.1	-2.1	-2.1	-2.1	-2.1	-2.1	0.8	-0.5	1.9	0.1	-2.1	1.3	-2.1	2.4
LNX1	1	0.2	1.5	0.8	0.1	-2.1	0.2	2.4	0.7	1	1.4	0.2	-0.5	-2.1	1.5	1.4	0.7	2.7	-2.1	-2.1	-2.1	-2.1	-2.1	-2.1	-2.1	-2.1	-2.1	-2.1	1.1	-2.1	1.9	4.3	-2.1	-2.1	-2.1	-2.1	-0.6	-2.1	-2.1	-2.1	-2.1	-0.5	0.2	2.1	-2.1	-2.1	-2.1	2.4	3
LNX1	2	-0.5	-0.4	-0.4	0.9	-0.6	-2.1	-2.1	0.4	2.2	1	-2.1	-2.1	-2.1	1.5	-2.1	-1.1	4.2	-2.1	-2.1	0.2	-0.5	-2.1	4	1.4	-2.1	0.2	-0.5	1.2	-2.1	0.9	1.6	-2.1	-2.1	-2.1	0.7	-2.1	-0.6	-2.1	0.4	0.1	-2.1	-2.1	0.1	1.4	-2.1	-2.1	1.8	4.4
LNX1	3	-2.1	0.3	-2.1	2.5	-0.6	-2.1	-2.1	1.8	1	3.6	2.4	0.7	-0.2	0.4	-0.5	0.2	0	-0.4	0.5	-2.1	0.7	0.2	1.4	-2.1	-2.1	-0.5	1.6	2	0.3	0	3.3	-2.1	0	-0.3	1.1	1.4	0.1	-2.1	-2.1	-2.1	1.1	0.4	-0.6	0.1	-0.6	0.2	-2.1	-2.1
LNX1	4	-0.5	1.1	0.2	0.1	1.3	-2.1	-2.1	-2.1	1.7	0.2	-0.8	-0.5	-0.5	2.3	-2.1	1.2	3.3	0.2	-0.5	-0.5	1.6	-2.1	-0.5	-2.1	-2.1	-2.1	-2.1	-2.1	-0.3	1.8	4.2	-2.1	1.3	-0.3	-0.5	1.4	0.1	-2.1	-0.5	-2.1	0.8	-0.4	-2.1	0.1	-0.6	0.2	0.7	-0.1
LNX2	1	0.2	1.2	2.7	1.7	1.3	-0.5	-2.1	0.8	1	2.1	1.5	-2.1	-0.2	0.9	-0.5	-1.1	1.2	1.1	0.7	-2.1	-2.1	-2.1	-2.1	-2.1	-2.1	-2.1	-2.1	1.1	-2.1	1.7	4.4	-2.1	-2.1	-2.1	-2.1	-2.1	-2.1	0.2	-2.1	-2.1	0.3	-0.4	0.6	1.7	-0.6	-2.1	-0.1	1.2
LNX2	2	0.2	1.8	0.4	2.4	-2.1	-2.1	-2.1	-2.1	0.6	2	1.9	0.7	2	-2.1	0.6	-0.1	-0.6	2.8	2.3	-2.1	-0.5	-2.1	4	1.4	-2.1	0.2	-0.5	1.2	-2.1	0.9	1.6	-2.1	-2.1	-2.1	0.7	-2.1	-0.6	-2.1	0.4	0.1	-2.1	-2.1	0.1	-2.1	-2.1	-2.1	0.7	4.6
LNX2	3	-2.1	1.2	-2.1	1.1	-2.1	-2.1	0.9	-0.5	-2.1	1.8	1.9	-0.5	1.4	1.2	-2.1	-2.1	3.2	-2.1	-0.5	0.2	2.1	-0.5	0.2	-2.1	-2.1	-2.1	2.5	2.3	-0.3	2.5	1.7	-2.1	0	-0.3	0.2	1.8	0.1	-2.1	-2.1	-2.1	0.3	0.4	0.6	0.1	0.1	0.2	-0.1	-2.1
LNX2	4	0.2	0.9	-2.1	-2.1	-0.6	-2.1	-2.1	-2.1	2	3	0.7	-2.1	-0.2	0.9	-2.1	-0.5	3.5	-2.1	0	-2.1	-2.1	-2.1	-0.5	-0.5	-2.1	-2.1	-2.1	-2.1	-2.1	1.8	4.2	-2.1	-2.1	-2.1	-2.1	1.4	-2.1	-2.1	-2.1	-2.1	-0.5	-2.1	-0.6	-2.1	-2.1	-2.1	-2.1	1.3
LRRC7	1	-2.1	-2.1	-2.1	0.1	-2.1	-2.1	-2.1	-2.1	-2.1	-2.1	-2.1	-2.1	-2.1	0.4	-2.1	4.3	2.3	-2.1	-2.1	-2.1	-2.1	-2.1	-2.1	-0.5	-2.1	-2.1	-2.1	-2.1	-2.1	2	4.4	-2.1	-2.1	-2.1	-2.1	-2.1	-2.1	-2.1	-2.1	-2.1	1.1	-2.1	-2.1	0.1	-2.1	-2.1	-2.1	4.4
MAGI1	2	0.2	-2.1	-2.1	-2.1	-2.1	0.2	0.2	-2.1	-0.5	2.1	1.9	0.7	0.6	2.1	-2.1	-0.5	3	0.3	0.2	0.9	-2.1	-2.1	-2.1	-2.1	-2.1	-2.1	-2.1	1.1	-2.1	2	4.3	-2.1	-2.1	-2.1	-2.1	-2.1	-2.1	-2.1	-2.1	-2.1	1.9	0.4	3.8	0.9	0.6	1.1	-0.1	-2.1
MAGI1	3	0.2	-0.4	1.5	1.8	-2.1	-2.1	1	4.2	-2.1	0.2	-2.1	-2.1	-0.2	1.5	-2.1	0.7	1.1	-0.4	-2.1	-2.1	-2.1	-0.7	1.8	3.3	-2.1	-2.1	1.8	-0.5	-2.1	0.8	2.2	-2.1	-2.1	-2.1	0.2	-2.1	-2.1	0.2	1.1	-2.1	-0.5	0.2	1.9	-2.1	-2.1	-2.1	3.1	2.3
MAGI1	4	-2.1	-2.1	-2.1	0.1	-2.1	-2.1	3.5	2.3	0.6	0.2	-0.8	-2.1	-0.2	0.9	1.9	0.2	1.9	-2.1	-2.1	-2.1	-2.1	-2.1	3.8	-2.1	-2.1	-2.1	-2.1	-2.1	-2.1	1.3	3.2	-2.1	-2.1	-2.1	-2.1	-2.1	-2.1	0.2	-2.1	-2.1	0.3	-0.4	-0.6	-2.1	-2.1	-2.1	-2.1	-0.1
MAGI1	5	-2.1	0.9	0.4	1.4	-2.1	-2.1	0.9	0.4	3.1	1.1	-2.1	-2.1	-2.1	-2.1	-2.1	2.2	3.2	-2.1	-2.1	-2.1	-2.1	-2.1	-2.1	-2.1	-2.1	-2.1	-0.5	-2.1	2.9	1.9	3.8	-2.1	-2.1	-2.1	-2.1	-2.1	-2.1	-2.1	-2.1	-0.5	1.1	-2.1	-2.1	0.1	-2.1	-2.1	-2.1	4.4
MAGI2	1	-0.5	0.9	-0.5	0.6	-0.6	-2.1	-0.5	-0.5	0.2	1.4	3	0.2	-0.2	0.4	1.1	1.1	2.8	-2.1	-2.1	-0.5	-0.5	-2.1	-2.1	-2.1	-2.1	-2.1	-2.1	-2.1	2.9	2.3	3.7	-2.1	-2.1	-2.1	-2.1	0.1	-2.1	-2.1	-2.1	-0.5	0.8	-0.5	0.2	-0.5	-2.1	-2.1	-2.1	1.5
MAGI2	4	-0.5	0.4	0.9	0.9	-2.1	-2.1	0.2	4.1	0.1	0.6	-2.1	-2.1	-2.1	0.4	-2.1	-1.1	2	-0.4	-2.1	-2.1	-0.5	-2.1	1.8	3.3	-2.1	-2.1	1.8	0.8	-2.1	1.1	1.9	-2.1	-2.1	-2.1	0.7	0.1	-2.1	-2.1	1.1	-2.1	1.1	-2.1	0.6	0.1	-0.6	-2.1	-0.1	2.2
MAGI2	5	-2.1	-2.1	-2.1	-2.1	-2.1	-2.1	3.5	2.3	-0.6	-2.1	-2.1	-2.1	-2.1	0.4	1.6	-0.5	2.4	-2.1	-2.1	-2.1	-2.1	-2.1	3.8	-2.1	-2.1	0.2	-2.1	-2.1	-2.1	1.3	3.2	-2.1	-2.1	-2.1	-2.1	-2.1	-2.1	-2.1	-2.1	-2.1	0.3	-0.4	-0.6	-2.1	-2.1	-2.1	-2.1	-0.1
MAGI2	6	-2.1	0.9	0.4	1.4	-2.1	-2.1	0.9	0.4	3.1	1.1	-2.1	-2.1	-2.1	-2.1	-2.1	2.2	3.2	-2.1	-2.1	-2.1	0.2	-2.1	-2.1	-2.1	-2.1	0.2	-2.1	-2.1	-2.1	1.2	4.5	-2.1	-2.1	-2.1	-2.1	-0.6	-2.1	-2.1	-2.1	-2.1	1.1	-2.1	-2.1	0.1	-2.1	-2.1	-2.1	4.4
MAGIX	1	0.2	-2.1	2.2	2.2	1	0.2	1.4	-2.1	0.1	1.4	2.7	-0.5	-0.2	0.4	0.7	-0.5	1.5	-0.4	-2.1	0.7	-2.1	-2.1	-2.1	-2.1	-2.1	0.2	-2.1	-2.1	-2.1	1.8	4.5	-2.1	-2.1	-2.1	-2.1	-2.1	-2.1	-2.1	-2.1	-2.1	-0.5	-2.1	-0.6	0.1	-2.1	-2.1	-2.1	1.2
MPDZ	1	0.2	1.2	2.7	1.7	1.3	-0.5	-2.1	0.8	1	2.1	1.5	-2.1	-0.2	0.9	-0.5	-1.1	1.2	1.1	0.7	-2.1	1.1	0.2	2.1	0.7	-2.1	-0.5	2	2.1	1.6	1.3	1.5	-2.1	0	-0.3	1.1	1.4	0.1	-2.1	-2.1	-2.1	0.3	-0.4	0.6	0.9	-0.6	-2.1	0.5	4.4
MPDZ	2	-0.5	0.8	1.5	2.4	-2.1	-2.1	3.9	-2.1	-2.1	-2.1	0.5	-2.1	-2.1	-0.4	0.2	-1.1	2.2	-2.1	-2.1	-0.5	0.7	0.4	2.2	0	-2.1	0.7	2.1	3.3	-2.1	0.6	0.5	-0.5	-2.1	-0.3	2.5	0.1	-0.6	-2.1	0.3	0.1	0.8	-0.4	1.9	0.6	-0.6	0.7	2.5	3.2
MPDZ	3	-2.1	-2.1	1.8	1.6	-0.5	0.2	1.4	-2.1	-2.1	1.5	2.7	-0.5	0.6	1.2	1.2	-0.1	2	-0.4	-2.1	-0.1	1.1	-2.1	-2.1	-0.5	-2.1	-2.1	3	3	0.7	1.5	1.4	-2.1	-2.1	-2.1	1.4	0.1	-2.1	-2.1	-2.1	-2.1	0.3	-0.5	1.5	0.2	-0.6	-0.5	1.7	2.4
MPDZ	4	0.2	-0.4	0.4	0.6	1.7	-2.1	-0.5	-2.1	3.2	0.2	-0.1	-2.1	-0.2	-0.4	-2.1	0.5	3.4	-2.1	-2.1	-0.1	-0.5	2.9	0	3.1	-2.1	0.2	2.6	2.2	-2.1	-2.1	-0.4	-2.1	-2.1	-2.1	2.3	-2.1	-0.6	-2.1	1.8	0.1	-0.5	-2.1	-2.1	-0.5	-2.1	-2.1	3.6	3.5
MPDZ	5	0.2	-2.1	0.4	0.6	1.5	-2.1	-0.5	-2.1	3.1	-0.9	0.7	-2.1	0.6	0.4	-2.1	0.5	3.4	-0.4	-2.1	0.7	1.3	-0.5	0	1.6	-2.1	-2.1	4	-2.1	-0.3	0.6	0.3	-2.1	0	1	1.1	1.8	0.1	-2.1	-2.1	-2.1	0.3	0.4	0.6	0.1	0.1	0.2	-0.1	-2.1
MPDZ	6	-0.5	2	0.3	1.9	1.1	-2.1	0.6	2.7	-0.5	-2.1	0.7	-0.5	0.6	2	-2.1	0.2	2.5	-2.1	-0.5	-0.5	-2.1	-2.1	-2.1	-2.1	-2.1	-2.1	-2.1	-2.1	-2.1	0.9	4.6	-2.1	-2.1	-2.1	-2.1	-2.1	-2.1	0.2	-2.1	-2.1	-2.1	-2.1	0.6	-2.1	-2.1	-2.1	2.4	4.5
MPDZ	7	-2.1	-0.4	-2.1	0.9	-0.6	-2.1	-2.1	1.8	1	4.1	2.5	-2.1	-0.2	0.4	-0.5	0.5	0	-0.4	0	-2.1	-0.5	-2.1	-2.1	-2.1	-2.1	-2.1	-2.1	-2.1	-2.1	1.3	4.5	-2.1	-2.1	-2.1	-2.1	-2.1	-2.1	-2.1	-2.1	-2.1	-2.1	-2.1	0.1	-0.5	-2.1	-0.5	2.8	4.1
MPDZ	8	-0.5	0.4	-0.4	0.9	-2.1	-2.1	-2.1	4.2	0.1	1.3	0.8	-2.1	2	-2.1	-0.2	-1.1	-0.3	2	1.3	-2.1	-0.5	0	1.8	3.3	-2.1	-2.1	1.8	0.8	-2.1	0.7	2	-2.1	-2.1	-2.1	0.7	0.1	-2.1	-2.1	1.1	-2.1	-2.1	-0.4	0.6	0.9	-2.1	-2.1	0.7	4.5
MPDZ	9	0.7	2.4	-2.1	3.5	0.1	-2.1	-2.1	-2.1	-2.1	0.2	1	0.2	-0.2	1.5	-2.1	-0.1	0.3	1.7	2.7	1	-0.5	-2.1	-0.5	-2.1	-2.1	-2.1	-2.1	-2.1	-2.1	4.1	2.4	-2.1	-2.1	-2.1	-2.1	1.9	-2.1	-2.1	-2.1	-2.1	0.8	-0.4	0.1	1.7	-0.6	-2.1	-0.1	1.5
MPDZ	10	1.8	2.3	0.7	2.3	1	-2.1	-2.1	0.8	1.5	2.4	0.6	-2.1	-0.2	-0.4	-0.5	-0.5	0.9	1.4	1.1	-0.1	0.7	3.6	-0.5	3.6	-2.1	1.6	2.1	1.2	-2.1	-2.1	-0.8	-2.1	-2.1	0.5	1.8	-0.5	-2.1	-2.1	-0.5	-2.1	-0.5	-2.1	1.8	1.9	-0.5	-2.1	0.2	1.6
MPDZ	11	-0.5	1.7	2	2.4	-2.1	-2.1	-0.5	3.4	1.8	1	-0.1	-2.1	1.1	1.5	0.7	-1.1	0.6	-0.4	-2.1	0.5	0.7	-2.1	-2.1	-2.1	-2.1	0.2	-2.1	-2.1	-2.1	1.3	4.5	-2.1	-2.1	-2.1	-2.1	-0.6	-2.1	-2.1	-2.1	-2.1	0.8	-2.1	0.9	0.1	0.1	-2.1	3.1	3.5
MPDZ	12	0.2	0.9	-2.1	-2.1	-0.6	-2.1	-2.1	-2.1	2	3	0.7	-2.1	-0.2	0.9	-2.1	-0.5	3.5	-2.1	0	-2.1	-2.1	-2.1	-2.1	-0.5	-2.1	-2.1	-2.1	-2.1	-2.1	2	4.4	-2.1	-2.1	-2.1	-2.1	-2.1	-2.1	-2.1	-2.1	-2.1	-2.1	-2.1	-2.1	-2.1	-2.1	-2.1	0.7	0.9
MPP2	1	-2.1	-0.4	0.9	1.4	-2.1	-2.1	2	0.4	-2.1	-0.9	-2.1	-2.1	-2.1	-2.1	1.6	-1.1	4.1	-0.4	-2.1	-2.1	0.2	-2.1	-2.1	-2.1	-2.1	-2.1	1.1	3.7	-0.5	1.7	0.7	-0.5	-2.1	-2.1	2.4	1.8	-2.1	-2.1	-2.1	-2.1	-0.5	-2.1	1.2	0.1	0.1	-2.1	3.6	1.4
MPP3	1	-2.1	-0.4	0.9	1.4	-2.1	-2.1	2	0.4	-2.1	-0.9	-2.1	-2.1	-2.1	-2.1	1.6	-1.1	4.1	-0.4	-2.1	-2.1	1.8	-0.5	3.3	-0.5	-2.1	0.2	0.2	3.3	-2.1	1.5	1.3	-2.1	-2.1	-2.1	1.8	-0.6	-2.1	-2.1	-0.4	-0.5	-2.1	-2.1	1.8	-2.1	-2.1	-2.1	2.6	2.1
MPP4	1	-2.1	-2.1	-0.4	0.1	-2.1	-2.1	3.6	0.8	-2.1	-0.9	-2.1	-2.1	-2.1	-0.4	2.7	-2.1	2.4	-2.1	-2.1	-2.1	0.7	-2.1	4	1.4	-2.1	0.2	-0.5	2.2	-2.1	0.8	1.5	-2.1	-2.1	-2.1	1.1	-0.6	-2.1	-2.1	0.4	-2.1	-2.1	-2.1	1.8	-2.1	-2.1	-2.1	2.6	2.1
MPP5	1	-2.1	-2.1	2.3	1.4	-2.1	-2.1	-2.1	0.4	-2.1	-0.9	-2.1	-2.1	-0.2	-2.1	1.8	-2.1	4.1	-0.4	-2.1	-2.1	-2.1	0	1.3	-2.1	-0.5	-2.1	2.8	3.5	0.2	0.4	1.9	-0.5	-2.1	-2.1	2.3	-2.1	-0.6	-2.1	-0.4	0.1	0.3	-2.1	1.6	0.1	-0.6	-2.1	2.2	2.1
MPP6	1	-2.1	-0.4	0.9	1.4	-2.1	-2.1	2	0.4	-2.1	-0.9	-2.1	-2.1	-2.1	-2.1	1.6	-1.1	4.1	-0.4	-2.1	-2.1	-0.5	-2.1	-2.1	-2.1	-2.1	-2.1	1.1	3.7	-0.5	1.7	0.8	-0.5	-2.1	-2.1	2.4	1.8	-2.1	-2.1	-2.1	-2.1	-0.5	-2.1	1.2	0.1	0.1	-2.1	3.6	1.4
MY18A	1	1.6	-0.5	2	2.5	0.7	-2.1	-0.5	2.5	2.4	1.7	-2.1	-2.1	-2.1	-2.1	0.2	0.5	2.5	-0.4	-2.1	-0.5	-2.1	-2.1	-2.1	-2.1	1.1	-0.5	2	0.2	1.4	0.2	2.7	-2.1	-0.5	-2.1	2	1.4	-2.1	0.2	0.7	0.2	0.8	0.4	0.9	0.1	0.6	-2.1	3.8	-2.1
NEB1	1	-0.5	1.2	-2.1	1.4	-2.1	-2.1	-2.1	-2.1	1.8	2.9	0.3	-2.1	-2.1	0.4	-2.1	-0.5	3.6	-2.1	0	-2.1	0.7	2.5	0.9	1.4	-0.5	1.1	2.3	2	-0.3	0.6	1	-0.5	-2.1	-2.1	2.6	0.9	-0.6	-2.1	-2.1	-2.1	-2.1	-0.4	0.1	0.1	-2.1	-2.1	-2.1	1.3
NEB2	1	-0.5	1.2	-2.1	1.4	-2.1	-2.1	-2.1	-2.1	1.8	2.9	0.3	-2.1	-2.1	0.4	-2.1	-0.5	3.6	-2.1	0	-2.1	0.7	1.8	-0.5	1.7	-2.1	1.8	1.3	1.5	4.1	-2.1	-0.8	-2.1	-2.1	0.5	2.3	-2.1	-2.1	-2.1	-2.1	-2.1	-2.1	-0.4	0.1	0.1	-2.1	-2.1	-2.1	1.3
NHERF	1	1.8	0.2	1.2	2.8	-0.5	-2.1	-2.1	1.9	-2.1	-2.1	0.9	-2.1	0.6	0.8	-2.1	1.6	3.1	-2.1	-2.1	1	-2.1	-0.7	-2.1	-2.1	-2.1	-2.1	-2.1	-2.1	-2.1	0.2	4.6	-2.1	-2.1	-2.1	-2.1	-2.1	-2.1	0.2	-2.1	-2.1	-2.1	-0.5	3.3	1.6	0.1	-0.5	2.1	2.3
NHERF	2	-0.5	0.4	0.9	2.1	-0.6	-2.1	-2.1	1.2	-2.1	3.7	0.9	-2.1	0.4	0.4	-2.1	2.6	1.2	-2.1	-2.1	-2.1	-2.1	-0.7	-2.1	-2.1	-2.1	-2.1	-0.5	-2.1	-2.1	1.9	4.4	-2.1	-2.1	-2.1	-2.1	-2.1	-2.1	-2.1	-2.1	-2.1	0.3	-2.1	0.1	0.1	-2.1	1.1	0.7	3.9
NHRF2	1	0.2	2	2	2.8	1.1	-2.1	-0.5	2.9	0.2	-2.1	-0.8	-0.5	-0.2	-0.5	-2.1	1.1	2.2	-0.4	-0.5	-0.5	-2.1	-2.1	-2.1	-2.1	-2.1	-2.1	-2.1	-2.1	-2.1	1.5	4.5	-2.1	-2.1	-2.1	-2.1	-2.1	-2.1	-2.1	-2.1	-2.1	-2.1	-0.5	3	1.8	0.1	0.2	2.3	3.1
NHRF2	2	-0.5	0.4	0.9	2.1	-0.6	-2.1	-2.1	1.2	-2.1	3.7	0.9	-2.1	0.4	0.4	-2.1	2.6	1.2	-2.1	-2.1	-2.1	-2.1	-2.1	-2.1	-2.1	-2.1	0.2	-2.1	-2.1	-2.1	1.8	4.5	-2.1	-2.1	-2.1	-2.1	-2.1	-2.1	-2.1	-2.1	-2.1	0.3	-2.1	-0.6	0.9	-0.6	0.2	1.2	3.9
NOS1	1	-2.1	-2.1	0.2	-0.5	-2.1	-2.1	0.2	-0.5	-0.5	2.6	2.6	-0.5	0.6	0.9	0.4	1.2	2.8	-0.4	-2.1	-0.1	1.6	-0.5	0.9	0	-2.1	-2.1	2.7	2.3	-0.3	2.5	1.7	-2.1	0	-0.3	0.7	2	0.1	-2.1	-2.1	-2.1	0.8	0.3	3	1.9	-0.6	-0.5	1.9	2.4
O14909	1	-2.1	0.9	-2.1	-2.1	-2.1	-2.1	0.9	-0.5	-2.1	2	1.9	-2.1	1.4	1.5	-2.1	-2.1	3.5	-2.1	-2.1	0.7	-2.1	-2.1	-0.5	-0.5	-2.1	-2.1	-2.1	-2.1	-2.1	1.8	4.2	-2.1	-2.1	-2.1	-2.1	1.4	-2.1	-2.1	-2.1	-2.1	-0.5	-0.5	2.6	2.6	-2.1	0.2	-0.5	2.3
O14909	2	-2.1	0.9	-2.1	-2.1	-2.1	-2.1	0.9	-0.5	-2.1	2	1.9	-2.1	1.4	1.5	-2.1	-2.1	3.5	-2.1	-2.1	0.7	-2.1	-2.1	-2.1	-0.5	-2.1	-2.1	-2.1	-2.1	-2.1	2	4.4	-2.1	-2.1	-2.1	-2.1	-2.1	-2.1	-2.1	-2.1	-2.1	-0.5	-0.5	2.6	2.6	-2.1	0.2	-0.5	2.3
O43386	1	1.3	0.8	0.8	-2.1	0.6	-2.1	-2.1	-0.5	-2.1	3.3	1.8	-2.1	-2.1	1.5	-2.1	-0.1	0.9	-0.5	2.7	0.7	0.2	1.3	-2.1	1.7	-2.1	0.2	0.7	0.2	-2.1	1.5	4.1	-2.1	-2.1	1	1.8	-2.1	-2.1	-2.1	-0.4	-2.1	-2.1	-2.1	-2.1	-2.1	-2.1	-2.1	2.8	4.2
PAR3L	1	-2.1	0.4	-0.5	1.5	-2.1	-2.1	-2.1	-2.1	2.7	-2.1	0.8	1.1	-2.1	1.2	-2.1	-0.5	3.6	-2.1	-2.1	-2.1	0.7	2.7	-0.5	3.1	0.2	1.8	2.4	1.5	1.4	-2.1	-1.3	-2.1	-2.1	1	2.4	0.7	-2.1	-2.1	0.2	-2.1	1.7	-2.1	3.7	0.1	0.2	1.1	-2.1	-0.1
PAR3L	2	-2.1	1.7	3.1	3.3	-0.5	-0.5	-2.1	-2.1	-2.1	-2.1	-0.1	0.2	-2.1	-0.4	-2.1	-0.1	2.1	-2.1	0.2	-2.1	2	-0.5	2.3	-2.1	-2.1	0.7	0.2	3.3	1.8	1.4	1.5	-2.1	-2.1	-2.1	1.6	-0.6	-2.1	-2.1	0.2	-0.5	-2.1	-2.1	1.2	-2.1	-2.1	-2.1	1.4	3.5
PAR6A	1	0.2	-0.4	-2.1	0.1	-0.6	0.2	-2.1	-2.1	0.1	2.3	0.7	-2.1	-2.1	1.2	-2.1	1.6	3.7	-2.1	-2.1	1.2	-2.1	1.9	1.1	3.2	-2.1	-2.1	2.4	1.8	-2.1	-0.2	0.5	-2.1	-2.1	-2.1	2.4	-2.1	-0.6	-2.1	2	0.1	0.8	-2.1	4.1	0.1	-2.1	0.2	-0.5	-0.1
PAR6B	1	0.2	-0.4	-2.1	0.1	-0.6	0.2	-2.1	-2.1	0.1	2.3	0.7	-2.1	-2.1	1.2	-2.1	1.6	3.7	-2.1	-2.1	1.2	-2.1	1.9	1.1	3.2	-2.1	-2.1	2.4	1.8	-2.1	-0.2	0.5	-2.1	-2.1	-2.1	2.4	-2.1	-0.6	-2.1	2	0.1	0.8	-2.1	4.1	0.1	-2.1	0.2	-0.5	-0.1
PAR6G	1	0.2	-0.4	-2.1	0.1	-0.6	0.2	-2.1	-2.1	0.1	2.3	0.7	-2.1	-2.1	1.2	-2.1	1.6	3.7	-2.1	-2.1	1.2	-2.1	1.9	1.1	3.2	-2.1	-2.1	2.4	1.8	-2.1	-0.2	0.5	-2.1	-2.1	-2.1	2.4	-2.1	-0.6	-2.1	2	0.1	0.8	-2.1	4.1	0.1	-2.1	0.2	-0.5	-0.1
PARD3	1	-2.1	-2.1	-0.5	1.1	-2.1	-2.1	-2.1	-2.1	2.5	-2.1	-0.5	1.1	-2.1	0.4	-2.1	-2.1	3.8	-2.1	-2.1	-2.1	0.7	3.6	-0.5	3.6	-2.1	1.6	2.1	1.2	-2.1	-2.1	-0.8	-2.1	-2.1	0.5	1.8	-0.5	-2.1	-2.1	-0.5	-2.1	1.4	-0.5	-0.6	0.1	-0.6	0.2	-0.5	4.2
PARD3	2	-2.1	1.7	3.1	3.3	-0.5	-0.5	-2.1	-2.1	-2.1	-2.1	-0.1	0.2	-2.1	-0.4	-2.1	-0.1	2.1	-2.1	0.2	-2.1	1.1	-2.1	0	-2.1	-2.1	0.2	1.4	2.1	3.9	1.3	0.9	-2.1	-2.1	-0.3	0.7	-0.6	-2.1	-2.1	0.2	-2.1	-2.1	-2.1	1.2	-2.1	-2.1	-2.1	1.4	3.5
PDLI1	1	-0.5	0.4	0.4	0.9	-2.1	-2.1	-2.1	-2.1	0.1	4.2	-0.5	-2.1	-2.1	1.2	-2.1	-0.5	2	-2.1	-2.1	-2.1	-0.5	-2.1	-2.1	-2.1	3.7	-2.1	-2.1	-2.1	-0.5	1.1	2.3	-2.1	-2.1	-2.1	-2.1	2.1	-0.5	-2.1	-2.1	-2.1	1.4	-2.1	-2.1	-2.1	-0.6	0.2	-2.1	4.4
PDLI2	1	-2.1	0.9	-2.1	-2.1	-2.1	-2.1	0.9	-2.1	1.6	3	0.1	0.2	-2.1	0.9	-2.1	2.7	2.4	-2.1	-2.1	-2.1	-2.1	-2.1	-2.1	-2.1	0.7	-0.5	-2.1	-0.5	2.1	1.2	2.4	-2.1	-2.1	-2.1	2.4	2.5	0.2	-2.1	-2.1	-2.1	0.8	0.4	0.1	1.4	0.1	1.1	-2.1	4.2
PDLI3	1	-2.1	0.4	0.9	1.8	-2.1	-2.1	-2.1	-2.1	1.8	3.1	-0.5	0.2	1.1	0.9	-2.1	3	1.5	-2.1	0	-2.1	-0.5	-2.1	-2.1	-2.1	3.7	-2.1	-2.1	-2.1	-0.5	1.7	1.8	-2.1	-2.1	-2.1	-2.1	2.3	-0.5	-2.1	-2.1	-2.1	1.4	-2.1	-2.1	-2.1	-0.6	0.2	-2.1	4.4
PDLI4	1	-0.5	0.4	0.4	0.9	-2.1	-2.1	-2.1	-2.1	0.1	4.2	-0.5	-2.1	-2.1	1.2	-2.1	-0.5	2	-2.1	-2.1	-2.1	-0.5	-2.1	-2.1	-2.1	3.7	-2.1	-2.1	-2.1	-0.5	1.1	2.3	-2.1	-2.1	-2.1	-2.1	2.1	-0.5	-2.1	-2.1	-2.1	1.4	-2.1	-2.1	-2.1	-0.6	0.2	-2.1	4.4
PDLI5	1	-0.5	-2.1	0.9	1.4	-2.1	-2.1	3	2.3	-2.1	1.7	-0.1	-0.5	-0.2	-0.4	1.7	0.2	2	-0.4	-2.1	0.5	-0.5	-2.1	-2.1	-2.1	3.7	-2.1	-2.1	-2.1	-0.5	1.1	2.3	-2.1	-2.1	-2.1	-2.1	2.1	-0.5	-2.1	-2.1	-2.1	0.3	1.2	2.1	0.9	-2.1	-2.1	1	2.5
PDLI7	1	-2.1	-2.1	0.4	0.9	-2.1	-2.1	3.2	2.3	-2.1	1.5	-0.8	-0.5	-0.2	-0.4	1.7	-0.1	2.1	-2.1	-2.1	-0.5	-2.1	-2.1	-2.1	-2.1	0.7	-0.5	-2.1	-0.5	2.1	1.5	2.1	-2.1	-2.1	-2.1	2.4	2.5	0.2	0.2	-2.1	-2.1	0.8	-0.4	0.1	0.1	-2.1	-2.1	-2.1	4
PDZ11	1	-0.5	0.4	-0.4	0.1	-2.1	-2.1	-2.1	-2.1	1	-0.5	-0.8	-2.1	-2.1	1.5	-2.1	-0.5	4.3	-2.1	-2.1	0.2	-2.1	-2.1	-0.5	-0.5	-2.1	-2.1	-2.1	-2.1	-2.1	1.8	4.2	-2.1	-2.1	-2.1	-2.1	1.4	-2.1	-2.1	-2.1	-2.1	0.8	0.2	2.1	0.6	-2.1	1.1	-2.1	-0.5
PDZD1	1	-2.1	-2.1	-2.1	0.1	-2.1	-2.1	-2.1	-2.1	-0.5	3.9	-2.1	-2.1	-2.1	1.2	-2.1	-0.5	2.9	-2.1	-2.1	-2.1	0.2	1.3	-2.1	1.7	-2.1	0.2	0.7	0.2	-2.1	1.2	4.2	-2.1	-2.1	0.5	1.8	-2.1	-2.1	-2.1	0.4	-2.1	-2.1	-2.1	1	0.1	-2.1	-2.1	2.3	3
PDZD1	2	-0.5	1.7	-2.1	1.9	0.1	-2.1	-2.1	0.4	1	1.3	-2.1	-2.1	-0.2	-2.1	-2.1	4	1.3	-2.1	-2.1	-2.1	-2.1	-2.1	-2.1	-2.1	-2.1	-2.1	-2.1	-2.1	-2.1	-0.2	4.6	-2.1	-2.1	-2.1	-2.1	-2.1	-2.1	0.2	-2.1	-0.5	-0.5	-0.4	1.2	0.9	-2.1	-2.1	-0.1	3.9
PDZD1	3	0.7	0.9	-0.4	1.4	-0.6	-2.1	-2.1	-0.5	-0.5	2.3	2.7	-0.5	0.2	1.5	-2.1	1.6	2.9	-2.1	-2.1	0.7	-2.1	-2.1	-2.1	-2.1	-2.1	-2.1	-2.1	-2.1	-2.1	0.7	4.6	-2.1	-2.1	-2.1	-2.1	-2.1	-2.1	-2.1	-2.1	-2.1	0.3	-0.5	0.2	-0.5	-2.1	-2.1	-2.1	1.5
PDZD1	4	-2.1	-2.1	0.4	0.1	-2.1	-2.1	-2.1	-0.5	-0.6	2.3	3.1	-2.1	2.1	0.2	0.6	-1.1	-0.3	3.3	2.5	-2.1	0.7	0	1.8	-2.1	-2.1	0.7	2.9	-0.5	1.1	0.7	2.3	-2.1	-2.1	-2.1	0.2	-0.6	-2.1	-0.5	1.6	-0.5	-2.1	-0.5	3.1	1.6	0.1	-0.5	2.6	2.7
PDZD2	1	-2.1	-0.4	0.4	1.4	-2.1	-2.1	-2.1	-2.1	-0.6	1.7	-2.1	-2.1	1.1	0.9	-2.1	-0.1	4.3	-2.1	0	-2.1	1.6	-2.1	1.1	-2.1	-2.1	-2.1	0.2	-2.1	-2.1	3.6	3.4	-2.1	-2.1	-2.1	0.2	0.1	-2.1	-2.1	-2.1	-0.5	0.3	-0.5	0.1	1.2	-0.6	1.1	-2.1	3.4
PDZD2	2	-0.5	-0.4	0.2	-0.5	-2.1	-2.1	0.2	-0.5	-0.5	2.3	2.6	-0.5	-2.1	2	-0.5	1.1	2.9	-2.1	0	-2.1	0.2	-2.1	1.8	3.3	-2.1	-2.1	1.8	-0.5	-2.1	1.7	1.8	-2.1	-2.1	-2.1	-2.1	-2.1	-2.1	-2.1	1.1	-2.1	-2.1	-0.5	2.9	1.9	0.1	-0.5	1.7	0.7
PDZD2	3	0.2	2.4	-0.4	3.4	0.1	-2.1	-2.1	-2.1	-2.1	0.6	1.3	0.2	-0.2	1.5	-2.1	0.2	0.2	1.7	2.7	0.5	-0.5	1.5	2.5	1.3	-0.5	-2.1	2.8	3	-2.1	0.6	0.3	0.2	0.8	-2.1	2.7	-2.1	-0.6	-2.1	-0.4	0.1	0.8	-2.1	-0.5	0.6	0.1	0.2	1	1
PDZD2	5	-2.1	-0.5	3.3	3.2	-0.5	-0.5	-0.5	0.4	-2.1	-0.2	-0.8	-2.1	-0.2	-0.4	-2.1	-1.1	2.3	-2.1	-2.1	-2.1	-2.1	1.3	2.1	3.5	-2.1	-2.1	2.1	-0.5	-2.1	0.4	0.9	-2.1	-2.1	-2.1	2.4	-2.1	-2.1	-2.1	1.4	-2.1	0.8	-0.4	0.1	1.5	-0.6	-2.1	-0.1	3.9
PDZD3	1	-2.1	-0.4	-2.1	0.1	-2.1	-2.1	-2.1	-2.1	-2.1	0.2	-2.1	-2.1	-0.2	2.5	-2.1	-2.1	4.5	-2.1	-2.1	-2.1	0.7	-2.1	1.8	-2.1	-2.1	-0.5	2.9	-0.5	1.1	1.7	1.9	-2.1	-2.1	-2.1	0.2	-2.1	-2.1	-0.5	1.6	-0.5	-2.1	-0.5	3	1.8	0.1	0.2	2.3	3.1
PDZD3	2	0.7	0.8	0.8	1.2	-2.1	-2.1	0.9	0.8	2.1	-2.1	0.3	-2.1	-0.2	-2.1	-2.1	2.6	3.4	-2.1	-2.1	-0.1	-2.1	-2.1	-2.1	-2.1	-2.1	-2.1	-2.1	1.1	-2.1	2	4.3	-2.1	-2.1	-2.1	-2.1	-2.1	-2.1	-2.1	-2.1	-2.1	0.3	-0.5	0.2	-0.5	-2.1	-0.5	-0.5	3.3
PDZD3	3	-2.1	1.5	-0.4	0.9	-2.1	-2.1	-2.1	-2.1	4	2.3	-0.8	-2.1	-0.2	0.9	-2.1	-0.1	1.6	-2.1	-2.1	-2.1	-2.1	-2.1	-2.1	-2.1	-2.1	-2.1	-0.5	-2.1	-2.1	1.4	4.5	-2.1	-2.1	-2.1	-2.1	-2.1	-2.1	0.2	-2.1	-2.1	-2.1	-0.5	2.9	1.6	-0.6	-0.5	0.9	1.2
PDZD3	4	-0.5	-0.4	1.8	2.1	-2.1	-2.1	3	2.3	-0.6	1.2	-0.8	-0.5	1.1	1.2	1.4	0.2	1.6	-2.1	0	0.5	1.1	0.9	-2.1	2.2	-2.1	-2.1	4	0.4	-2.1	0.8	2	-2.1	-2.1	1	2	0.1	-2.1	-2.1	-2.1	-2.1	1.1	-0.4	0.1	0.9	-0.6	1.1	-0.1	0.7
PDZD4	1	-2.1	-2.1	0.7	1.3	-2.1	-2.1	1.4	3.3	-2.1	1.1	1.5	-2.1	0.6	1.5	1.3	-1.1	2	-2.1	-2.1	-2.1	2	-0.5	3.3	0.5	-2.1	0.2	0.2	3.3	-2.1	1.5	0.5	-2.1	-2.1	0.5	2	0.1	-2.1	-2.1	-0.4	-0.5	-0.5	-0.4	1	1.8	-2.1	-2.1	-2.1	3.8
PDZD7	1	-2.1	-2.1	0.4	0.9	-2.1	-2.1	-2.1	-2.1	-2.1	-0.5	-2.1	-2.1	-2.1	0.8	-2.1	0.5	4.4	-0.4	-2.1	0.2	1.3	2.3	-0.5	2.8	0.2	1.1	2.3	1.1	1.4	-0.5	0.5	-2.1	-2.1	1	2	1	-2.1	-2.1	0.8	-2.1	0.8	0.8	2.1	2.2	0.1	1.6	-2.1	1.1
PDZD7	2	-0.5	0.4	-0.4	0.1	-2.1	-2.1	-2.1	-2.1	1	-0.5	-0.8	-2.1	-2.1	1.5	-2.1	-0.5	4.3	-2.1	-2.1	0.2	-2.1	-2.1	-0.5	-0.5	-2.1	-2.1	-2.1	-2.1	-2.1	1.8	4.2	-2.1	-2.1	-2.1	-2.1	1.4	-2.1	-2.1	-2.1	-2.1	0.8	0.2	2.1	0.6	-2.1	1.1	-2.1	-0.5
PDZD8	1	1.3	0.3	0.8	-2.1	0.6	-2.1	-2.1	-0.5	-0.6	3.3	1.8	-2.1	-2.1	1.5	-2.1	-0.1	0.9	-0.5	2.7	0.7	0.2	3.6	-2.1	3.5	-2.1	1.3	2.4	1.2	-2.1	-2.1	-1.3	-2.1	-2.1	0.5	2.3	-0.5	-2.1	-2.1	-0.5	-2.1	0.3	-0.5	0.2	-0.5	-2.1	-0.5	-0.5	3.3
PICK1	1	-2.1	-2.1	0.4	0.1	-2.1	-2.1	-2.1	1.5	-0.6	2.5	3.1	-2.1	1.7	0.8	-0.2	0.5	-0.6	2.8	2.5	-2.1	-0.5	3.3	2.2	3.1	-2.1	0.7	1.4	-2.1	-2.1	-0.9	3	-2.1	0.8	-2.1	1.3	-2.1	-0.6	-2.1	-2.1	-2.1	0.8	0.4	0.6	0.1	0.6	-2.1	2.1	2.3
PSCBP	1	0.2	1.7	0.3	-2.1	-2.1	0.2	1.8	-0.5	0.1	1.4	2.8	-0.5	-2.1	2.6	-0.5	-1.1	1.4	0.7	1.4	-2.1	1.1	0	1.8	-2.1	-2.1	0.7	2.9	-0.5	1.1	1	2.1	-2.1	-2.1	-2.1	0.2	-0.6	-2.1	-0.5	1.6	-0.5	1.4	-2.1	-2.1	0.9	-2.1	-2.1	-2.1	4.2
PTN13	1	-2.1	0.4	2.9	1.4	-2.1	-2.1	2	-2.1	-2.1	-2.1	1.2	-2.1	-2.1	-0.4	2.8	-1.1	2.4	-0.4	-2.1	-2.1	0.2	-2.1	-2.1	-2.1	-2.1	0.2	-0.5	1.2	-2.1	0.8	4.5	-2.1	-2.1	-2.1	-2.1	0.6	-2.1	-2.1	-2.1	-2.1	-0.5	-2.1	0.2	0.6	-0.6	-2.1	2	2
PTN13	2	-2.1	1.2	-2.1	1.8	-2.1	-2.1	-2.1	-0.5	0.7	2.4	2.4	-2.1	-2.1	0.9	-2.1	1.4	3.3	-2.1	-2.1	-2.1	1.6	-2.1	0.2	-2.1	-2.1	-2.1	-2.1	-2.1	-2.1	3.8	3.2	-2.1	-2.1	-2.1	-0.5	-0.6	-2.1	-2.1	-2.1	-2.1	0.3	0.3	3	1.9	-0.6	-0.5	1.9	2.3
PTN13	3	-0.5	-0.4	-0.5	-2.1	-2.1	-2.1	0.7	-2.1	-0.5	1.4	3.4	-0.5	-2.1	1.5	-2.1	0.2	2.7	-0.5	-2.1	0.2	1.1	-2.1	0	0	-2.1	-2.1	4.3	-2.1	-0.3	0.8	-0.1	-2.1	0	-0.3	-2.1	2.6	0.1	-2.1	-2.1	-2.1	-0.5	-0.5	2.6	2.6	-2.1	0.2	-0.5	2.3
PTN13	4	0.2	2.9	0.2	3.6	1	-0.5	-0.5	-2.1	-0.5	0.6	1.3	-0.5	-0.2	1.5	-2.1	-0.1	-0.6	1.5	1.1	0.5	1.1	-0.5	0.9	-2.1	-2.1	-2.1	2.7	2.3	-0.3	2.8	1.5	-2.1	0	0.5	0.2	1.4	0.1	-2.1	-2.1	-2.1	0.3	-2.1	0.9	0.1	0.1	-2.1	3.5	3.1
PTN3	1	-2.1	0.8	1.6	1.8	-2.1	-2.1	-2.1	-2.1	2.6	-0.5	0.5	0.7	-2.1	0.9	-2.1	-2.1	3.1	-2.1	-2.1	-2.1	-2.1	-2.1	-2.1	-2.1	-2.1	-2.1	-2.1	-2.1	-2.1	0.7	4.6	-2.1	-2.1	-2.1	-2.1	-2.1	-2.1	-2.1	-2.1	-2.1	0.8	-0.5	0.6	1.2	0.1	1.1	-2.1	3.1
PTN4	1	-2.1	0.8	1.6	1.8	-2.1	-2.1	-2.1	-2.1	2.6	-0.5	0.5	0.7	-2.1	0.9	-2.1	-2.1	3.1	-2.1	-2.1	-2.1	1.6	-2.1	-2.1	-2.1	-2.1	-2.1	-0.5	-2.1	-2.1	1.7	4.4	-2.1	-2.1	-2.1	-2.1	0.1	-2.1	-2.1	-2.1	-2.1	0.8	-0.5	0.6	1.2	0.1	1.1	-2.1	3.1
PZRN3	1	-0.5	0.4	0.3	0.1	-2.1	-2.1	0.2	-2.1	1.3	1.4	3.2	-0.5	-2.1	0.9	-2.1	-0.5	3	-2.1	-2.1	0.2	-2.1	-2.1	-2.1	-2.1	-2.1	-2.1	-2.1	-2.1	-2.1	0.8	4.6	-2.1	-2.1	-2.1	-2.1	-2.1	-2.1	-2.1	-2.1	-2.1	-0.5	-0.5	2.6	2.6	-2.1	0.2	-0.5	2.3
PZRN3	2	-0.5	0.4	0.7	2	-0.6	-2.1	1.8	3.4	2.2	2.2	1.4	-2.1	-2.1	0.4	1.9	-2.1	-0.3	-2.1	-2.1	-2.1	1.8	0.4	0	1.1	-2.1	0.7	1.8	2.7	3.3	-0.5	1.3	-2.1	-2.1	0.5	1.1	1.2	-2.1	-2.1	1.1	-2.1	0.8	-0.4	0.6	1.3	-0.6	-2.1	0.7	-0.1
PZRN4	1	-0.5	0.4	0.3	0.1	-2.1	-2.1	0.2	-2.1	1.3	1.4	3.2	-0.5	-2.1	0.9	-2.1	-0.5	3	-2.1	-2.1	0.2	-2.1	-2.1	-2.1	-0.5	-2.1	-2.1	-0.5	-2.1	-2.1	2.2	4.3	-2.1	-2.1	-2.1	-2.1	-2.1	-2.1	-2.1	-2.1	-2.1	-0.5	-0.5	2.6	2.6	-2.1	0.2	-0.5	2.3
PZRN4	2	-0.5	0.4	0.7	2	-0.6	-2.1	1.8	3.4	2.2	2.2	1.4	-2.1	-2.1	0.4	1.9	-2.1	-0.3	-2.1	-2.1	-2.1	0.7	-0.5	2.7	3.1	-2.1	-0.5	0.2	0.4	-2.1	1.2	1.9	-2.1	-2.1	-0.3	-0.5	0.6	-2.1	-2.1	1.8	-2.1	1.1	-0.4	-2.1	1.7	-0.6	-2.1	-0.1	0.7
Q05BE6	1	-0.5	2.5	-2.1	3.4	-0.6	-2.1	-2.1	-2.1	-2.1	0.2	0.8	0.2	-0.2	1.7	-2.1	-0.1	0.9	1.7	2.7	0.5	0.2	-2.1	-2.1	-2.1	-2.1	-2.1	-2.1	-0.5	-2.1	4.3	2	-2.1	-2.1	-2.1	-2.1	1.8	-2.1	-2.1	-2.1	-2.1	1.1	-2.1	-2.1	-2.1	-2.1	-2.1	-0.1	4.4
Q05CH2	1	-2.1	-0.4	0.9	1.4	-2.1	-2.1	2	0.4	-2.1	-0.9	-2.1	-2.1	-2.1	-2.1	1.6	-1.1	4.1	-0.4	-2.1	-2.1	1.8	-0.5	3.3	-0.5	-2.1	0.2	0.2	3.3	-2.1	1.5	1.3	-2.1	-2.1	-2.1	1.8	-0.6	-2.1	-2.1	-0.4	-0.5	-2.1	-2.1	1.8	-2.1	-2.1	-2.1	2.6	2.1
Q08AL9	1	-2.1	-2.1	-0.4	0.1	-2.1	-2.1	-2.1	-0.5	-0.6	2.7	3.1	-2.1	2	0.7	0.6	-1.1	0.7	3.1	2.3	-0.5	-2.1	-0.7	0.8	-2.1	-2.1	-2.1	-2.1	-2.1	3.9	-0.2	3.3	-2.1	-2.1	-2.1	-2.1	-2.1	-2.1	-2.1	-0.4	-2.1	-2.1	-2.1	0.1	0.9	-2.1	-2.1	1.2	4.6
Q0VFZ9	1	-2.1	1.2	1.5	2.4	-2.1	-2.1	3.9	-2.1	-2.1	-0.9	0.1	-2.1	-2.1	-0.4	0.2	-1.1	2.2	-2.1	-2.1	-0.5	0.2	1.1	1.8	0.8	-2.1	-0.5	2.9	-0.5	1.1	0.6	1.6	-2.1	-2.1	-2.1	2.1	-2.1	-2.1	-0.5	2	-0.5	0.8	-2.1	1.5	0.6	-2.1	1.3	2.5	2.9
Q13518	1	-0.5	-0.4	3	1.4	0.7	-2.1	1.8	-2.1	0.2	1	-2.1	-2.1	-0.2	-2.1	2.8	-1.1	2.2	-0.4	-2.1	-2.1	1.1	-2.1	0	-2.1	-2.1	-2.1	-0.5	-2.1	4.2	1.6	1.1	-2.1	-2.1	-2.1	0.7	0.1	-2.1	-2.1	-2.1	-2.1	-2.1	-2.1	0.6	0.6	-2.1	-0.5	2.2	4.2
Q17RL8	1	-2.1	-2.1	0.7	1.3	-2.1	-2.1	1.4	3.3	-2.1	1.1	1.5	-2.1	0.6	1.5	1.3	-1.1	2	-2.1	-2.1	-2.1	2	-0.5	3.3	0.5	-2.1	0.2	0.2	3.3	-2.1	1.5	0.5	-2.1	-2.1	0.5	2	0.1	-2.1	-2.1	-0.4	-0.5	-0.5	-0.4	1	1.8	-2.1	-2.1	-2.1	3.8
Q1RLM0	1	-2.1	-2.1	-2.1	-2.1	-2.1	-2.1	-2.1	-2.1	-2.1	-2.1	-2.1	-2.1	-2.1	0.9	-2.1	-2.1	4.6	-2.1	-2.1	-2.1	1.1	0.2	2.1	0.7	-2.1	-0.5	2	2.1	1.6	1.3	1.5	-2.1	0	-0.3	1.1	1.4	0.1	-2.1	-2.1	-2.1	1.1	0.3	-0.6	0.1	-0.6	0.2	-0.5	4.2
Q1RLM0	2	1.8	0.3	0.8	-2.1	1	-2.1	-2.1	-0.5	-2.1	3.3	1.9	-2.1	-2.1	0.9	-2.1	-0.5	0.8	-0.5	2.7	0.7	-2.1	-2.1	-2.1	-0.5	-2.1	-2.1	-2.1	-2.1	-2.1	1.8	4.4	-2.1	-2.1	-2.1	-2.1	-0.6	-2.1	-2.1	-2.1	-2.1	-2.1	-2.1	1.2	-2.1	0.1	-2.1	2.4	4.4
Q1RLM0	4	1.3	1.4	2.9	2.4	-0.6	-2.1	-2.1	-0.5	-0.6	0.8	0.9	-2.1	-0.2	1.2	-2.1	-0.5	2.9	-0.4	-2.1	-0.1	0.2	-2.1	1.8	3.3	-2.1	-2.1	1.8	-0.5	-2.1	1.7	1.8	-2.1	-2.1	-2.1	-2.1	-2.1	-2.1	-2.1	1.1	-2.1	0.8	1.4	1	1.2	0.1	1.1	-2.1	-0.5
Q1RLM0	5	0.2	1.8	-0.4	1.7	-0.6	-2.1	-2.1	0.8	1.3	2.6	2.6	-2.1	1.1	-0.5	-0.2	-1.1	0.7	2.5	1.9	-0.5	-0.5	2	0.5	3.4	-2.1	0.2	2.1	1.8	-2.1	-0.2	1.1	-2.1	-2.1	-2.1	1.8	-2.1	-2.1	-2.1	1.8	-2.1	-2.1	-2.1	-0.6	-0.5	-2.1	-0.5	1.8	4.3
Q1RLM0	6	-2.1	-2.1	-0.4	-2.1	-2.1	-2.1	-2.1	-2.1	-2.1	0.8	-0.1	-2.1	0.6	0.4	-0.2	-1.1	4.5	-0.4	-2.1	-0.1	-0.5	2.8	0.8	3.2	-2.1	1.1	2.8	1.9	-2.1	-2.1	-0.4	-2.1	-2.1	-2.1	2.5	-2.1	-2.1	-2.1	1.4	-2.1	0.3	-0.4	1.8	2.2	0.2	-2.1	0.2	0.7
Q1RLM0	7	-2.1	0.8	1.8	2.1	-2.1	-2.1	-2.1	-2.1	1.8	-0.5	0.9	1.1	-2.1	1.8	-2.1	-2.1	3.1	-2.1	-2.1	-2.1	1.3	-0.5	0	1.6	-2.1	-2.1	4	1.2	-0.3	0	0.8	-2.1	0	-0.3	1.1	1.6	0.1	-2.1	-2.1	-2.1	1.4	-0.5	-0.6	0.1	-0.6	0.2	-0.5	4.2
Q1RMC9	1	-2.1	-2.1	-2.1	0.1	-2.1	-2.1	-2.1	-2.1	-2.1	-2.1	-2.1	-2.1	-2.1	0.4	-2.1	4.3	2.3	-2.1	-2.1	-2.1	-2.1	-0.7	-2.1	-2.1	-2.1	-2.1	-2.1	-2.1	-2.1	1.2	4.5	-2.1	-2.1	-2.1	-2.1	-2.1	-2.1	-2.1	-2.1	-2.1	1.1	-2.1	-2.1	0.1	-2.1	-2.1	-2.1	4.4
Q1RMD0	1	-2.1	-2.1	-2.1	0.1	-2.1	-2.1	-2.1	-2.1	-2.1	-2.1	-2.1	-2.1	-2.1	0.4	-2.1	4.3	2.3	-2.1	-2.1	-2.1	-2.1	-0.7	-2.1	-2.1	-2.1	-2.1	-2.1	-2.1	-2.1	1.2	4.5	-2.1	-2.1	-2.1	-2.1	-2.1	-2.1	-2.1	-2.1	-2.1	1.1	-2.1	-2.1	0.1	-2.1	-2.1	-2.1	4.4
Q24JS4	1	1.3	0.8	0.8	-2.1	0.6	-2.1	-2.1	-0.5	-2.1	3.3	1.8	-2.1	-2.1	1.5	-2.1	-0.1	0.9	-0.5	2.7	0.7	-2.1	-2.1	-2.1	-0.5	-2.1	-2.1	-2.1	-2.1	-2.1	1.4	4.5	-2.1	-2.1	-2.1	-2.1	-2.1	-2.1	-2.1	-2.1	-2.1	0.3	-0.5	0.2	-0.5	-2.1	-2.1	-2.1	1.8
Q2TSB6	1	-2.1	-2.1	-0.4	0.1	-2.1	-2.1	3.6	0.8	-2.1	-0.9	-2.1	-2.1	-2.1	-0.4	2.7	-2.1	2.4	-2.1	-2.1	-2.1	-2.1	0.8	1.3	0.8	-2.1	-2.1	4.6	0.4	-2.1	-2.1	-1.3	-2.1	-2.1	-2.1	2.8	-2.1	-0.6	-2.1	-0.4	0.1	0.8	-0.4	-2.1	-2.1	-2.1	-2.1	-0.1	-2.1
Q2TV88	1	-2.1	-2.1	0.4	0.1	-2.1	-2.1	-2.1	-0.5	-0.6	2.3	3.1	-2.1	2.1	0.2	0.6	-1.1	-0.3	3.3	2.5	-2.1	1.8	-0.5	1.6	-2.1	-2.1	-0.5	1.6	2	-0.5	2	3.1	-2.1	-2.1	-2.1	1.6	0.1	-2.1	-2.1	-2.1	-0.5	-2.1	-2.1	0.6	-0.5	-2.1	-0.5	2	4.3
Q2VPE5	1	-2.1	-2.1	-0.4	0.1	-2.1	-2.1	-2.1	-0.5	-0.6	2.5	3.1	-2.1	2.1	0.2	0.6	-1.1	-0.6	3.3	2.5	-2.1	1.3	-2.1	2.2	-2.1	-2.1	0.7	2	3.2	-0.3	0.4	0.3	-0.5	-2.1	0.5	2.5	1.4	0.1	-2.1	0.3	-2.1	-2.1	-2.1	0.1	-2.1	-2.1	-2.1	1.4	4.5
Q2VPE5	2	-2.1	-2.1	-0.4	0.1	-2.1	-2.1	-2.1	-0.5	-0.6	2.5	3.1	-2.1	2.1	0.2	0.6	-1.1	-0.6	3.3	2.5	-2.1	-2.1	2.6	0.8	1.6	-0.5	0.2	2.3	2.1	-2.1	0.2	1.1	-0.5	-2.1	-2.1	3.1	-2.1	-0.6	0.2	-0.4	0.1	-2.1	-2.1	1.6	-2.1	-2.1	-2.1	1.8	4.6
Q2VPE5	3	-2.1	1.5	0.4	0.9	-0.6	-2.1	-2.1	0.4	0.6	4	2.5	-2.1	-0.2	-0.4	-0.5	-0.5	0.8	-0.4	-2.1	-0.1	-2.1	-0.5	-2.1	0.2	1.8	-0.5	-0.5	-2.1	1.8	0.8	2.6	-2.1	-0.5	-2.1	-2.1	2	-0.5	0.2	1.8	0.2	-2.1	-2.1	-0.6	-2.1	-2.1	-2.1	-0.1	4.6
Q32N01	1	-2.1	-2.1	-0.4	0.1	-2.1	-2.1	-2.1	-0.5	-0.6	2.5	3.1	-2.1	2.1	0.2	0.6	-1.1	-0.6	3.3	2.5	-2.1	1.3	-2.1	2.2	-2.1	-2.1	0.7	2	3.2	-0.3	0.4	0.3	-0.5	-2.1	0.5	2.5	1.4	0.1	-2.1	0.3	-2.1	-2.1	-2.1	0.1	-2.1	-2.1	-2.1	1.4	4.5
Q32N01	2	-2.1	-2.1	-0.4	0.1	-2.1	-2.1	-2.1	-0.5	-0.6	2.5	3.1	-2.1	2.1	0.2	0.6	-1.1	-0.6	3.3	2.5	-2.1	-2.1	2.6	0.8	1.6	-0.5	0.2	2.3	2.1	-2.1	0.2	1.1	-0.5	-2.1	-2.1	3.1	-2.1	-0.6	0.2	-0.4	0.1	-2.1	-2.1	1.6	-2.1	-2.1	-2.1	1.8	4.6
Q32N01	3	-2.1	1.5	0.4	0.9	-0.6	-2.1	-2.1	0.4	0.6	4	2.5	-2.1	-0.2	-0.4	-0.5	-0.5	0.8	-0.4	-2.1	-0.1	-2.1	-0.5	-2.1	0.2	1.8	-0.5	-0.5	-2.1	1.8	0.8	2.6	-2.1	-0.5	-2.1	-2.1	2	-0.5	0.2	1.8	0.2	-2.1	-2.1	-0.6	-2.1	-2.1	-2.1	-0.1	4.6
Q32P40	1	-0.5	1.5	0.3	0.1	-2.1	0.2	2.6	0.7	1	1.4	0.2	-0.5	-2.1	1.5	1.4	1.1	2.7	-2.1	-2.1	-2.1	0.2	-2.1	1.8	0.8	-2.1	-0.5	2.9	1.5	1.1	1.2	2	-2.1	-2.1	-2.1	0.7	-2.1	-2.1	-0.5	1.6	-0.5	0.8	0.4	0.6	0.9	0.1	1.1	-2.1	1
Q3ZCU5	2	-2.1	1.2	-0.4	0.1	-2.1	-2.1	-2.1	-2.1	-2.1	0.7	1.8	0.2	-0.5	2.4	-2.1	-2.1	3.9	-2.1	-2.1	-2.1	-2.1	-2.1	0.2	-2.1	-2.1	1.1	-2.1	-2.1	-2.1	1.5	4.3	-2.1	-2.1	-2.1	-2.1	-2.1	-2.1	-2.1	-2.1	-2.1	1.4	-2.1	1	-2.1	-2.1	-2.1	-2.1	-2.1
Q45VJ3	1	-2.1	0.8	1.6	1.8	-2.1	-2.1	-2.1	-2.1	2.6	-0.5	0.5	0.7	-2.1	0.9	-2.1	-2.1	3.1	-2.1	-2.1	-2.1	-2.1	-2.1	-2.1	-2.1	-2.1	-2.1	-2.1	-2.1	-2.1	0.7	4.6	-2.1	-2.1	-2.1	-2.1	-2.1	-2.1	-2.1	-2.1	-2.1	0.8	-0.5	0.6	1.2	0.1	1.1	-2.1	3.1
Q49SH3	1	-2.1	0.4	-2.1	0.9	-2.1	-2.1	-2.1	-2.1	0.1	-0.5	-0.1	-2.1	-2.1	1.5	-2.1	-0.1	4.4	-2.1	-2.1	0.2	-2.1	-2.1	0.9	-2.1	-2.1	1.1	-2.1	-2.1	-2.1	2	4.2	-2.1	-2.1	-2.1	-2.1	-2.1	-2.1	-2.1	-2.1	-2.1	0.8	-0.5	1.9	0.1	-2.1	1.3	-2.1	2.4
Q4AEJ5	1	-2.1	-0.4	-2.1	0.9	-2.1	-2.1	-2.1	-2.1	0.7	2.8	0.3	-0.5	0.7	1.5	-2.1	2.1	3.4	-2.1	-2.1	-2.1	0.2	-2.1	-0.5	-2.1	-2.1	-0.5	-2.1	-2.1	-0.5	1.7	4.3	-2.1	-2.1	-2.1	-2.1	-2.1	-2.1	-2.1	-2.1	-0.5	0.8	-2.1	0.6	0.6	-2.1	1.3	-2.1	3.6
Q4LE30	1	0.2	1.2	2.7	1.7	1.3	-0.5	-2.1	0.8	1	2.1	1.5	-2.1	-0.2	0.9	-0.5	-1.1	1.2	1.1	0.7	-2.1	1.1	0.2	2.1	0.7	-2.1	-0.5	2	2.1	1.6	1.3	1.5	-2.1	0	-0.3	1.1	1.4	0.1	-2.1	-2.1	-2.1	0.3	-0.4	0.6	0.9	-0.6	-2.1	0.5	4.4
Q4LE30	2	-0.5	0.8	1.5	2.4	-2.1	-2.1	3.9	-2.1	-2.1	-2.1	0.5	-2.1	-2.1	-0.4	0.2	-1.1	2.2	-2.1	-2.1	-0.5	0.7	0.4	2.2	0	-2.1	0.7	2.1	3.3	-2.1	0.6	0.5	-0.5	-2.1	-0.3	2.5	0.1	-0.6	-2.1	0.3	0.1	0.8	-0.4	1.9	0.6	-0.6	0.7	2.5	3.2
Q4LE30	3	-2.1	-2.1	1.8	1.6	-0.5	0.2	1.4	-2.1	-2.1	1.5	2.7	-0.5	0.6	1.2	1.2	-0.1	2	-0.4	-2.1	-0.1	1.1	-2.1	-2.1	-0.5	-2.1	-2.1	3	3	0.7	1.5	1.4	-2.1	-2.1	-2.1	1.4	0.1	-2.1	-2.1	-2.1	-2.1	0.3	-0.5	1.5	0.2	-0.6	-0.5	1.7	2.4
Q4LE30	4	0.2	-0.4	0.4	0.6	1.7	-2.1	-0.5	-2.1	3.2	0.2	-0.1	-2.1	-0.2	-0.4	-2.1	0.5	3.4	-2.1	-2.1	-0.1	-0.5	2.9	0	3.1	-2.1	0.2	2.6	2.2	-2.1	-2.1	-0.4	-2.1	-2.1	-2.1	2.3	-2.1	-0.6	-2.1	1.8	0.1	-0.5	-2.1	-2.1	-0.5	-2.1	-2.1	3.6	3.5
Q4LE30	5	0.2	-2.1	0.4	0.6	1.5	-2.1	-0.5	-2.1	3.1	-0.9	0.7	-2.1	0.6	0.4	-2.1	0.5	3.4	-0.4	-2.1	0.7	1.3	-0.5	0	1.6	-2.1	-2.1	4	-2.1	-0.3	0.6	0.3	-2.1	0	1	1.1	1.8	0.1	-2.1	-2.1	-2.1	0.3	0.4	0.6	0.1	0.1	0.2	-0.1	-2.1
Q4LE30	6	-0.5	2	0.3	1.9	1.1	-2.1	0.6	2.7	-0.5	-2.1	0.7	-0.5	0.6	2	-2.1	0.2	2.5	-2.1	-0.5	-0.5	-2.1	-2.1	-2.1	-2.1	-2.1	-2.1	-2.1	-2.1	-2.1	0.9	4.6	-2.1	-2.1	-2.1	-2.1	-2.1	-2.1	0.2	-2.1	-2.1	-2.1	-2.1	0.6	-2.1	-2.1	-2.1	2.4	4.5
Q4LE30	7	-2.1	-0.4	-2.1	0.9	-0.6	-2.1	-2.1	1.8	1	4.1	2.5	-2.1	-0.2	0.4	-0.5	0.5	0	-0.4	0	-2.1	-0.5	-2.1	-2.1	-2.1	-2.1	-2.1	-2.1	-2.1	-2.1	1.3	4.5	-2.1	-2.1	-2.1	-2.1	-2.1	-2.1	-2.1	-2.1	-2.1	-2.1	-2.1	0.1	-0.5	-2.1	-0.5	2.8	4.1
Q4LE30	8	-0.5	0.4	-0.4	0.9	-2.1	-2.1	-2.1	4.2	0.1	1.3	0.8	-2.1	2	-2.1	-0.2	-1.1	-0.3	2	1.3	-2.1	-0.5	0	1.8	3.3	-2.1	-2.1	1.8	0.8	-2.1	0.7	2	-2.1	-2.1	-2.1	0.7	0.1	-2.1	-2.1	1.1	-2.1	-2.1	-0.4	0.6	0.9	-2.1	-2.1	0.7	4.5
Q4LE30	9	0.7	2.4	-2.1	3.5	0.1	-2.1	-2.1	-2.1	-2.1	0.2	1	0.2	-0.2	1.5	-2.1	-0.1	0.3	1.7	2.7	1	-0.5	-2.1	-0.5	-2.1	-2.1	-2.1	-2.1	-2.1	-2.1	4.1	2.4	-2.1	-2.1	-2.1	-2.1	1.9	-2.1	-2.1	-2.1	-2.1	0.8	-0.4	0.1	1.7	-0.6	-2.1	-0.1	1.5
Q4LE30	10	1.8	2.3	0.7	2.3	1	-2.1	-2.1	0.8	1.5	2.4	0.6	-2.1	-0.2	-0.4	-0.5	-0.5	0.9	1.4	1.1	-0.1	0.7	3.6	-0.5	3.6	-2.1	1.6	2.1	1.2	-2.1	-2.1	-0.8	-2.1	-2.1	0.5	1.8	-0.5	-2.1	-2.1	-0.5	-2.1	-0.5	-2.1	1.8	1.9	-0.5	-2.1	0.2	1.6
Q4LE30	11	-0.5	1.7	2	2.4	-2.1	-2.1	-0.5	3.4	1.8	1	-0.1	-2.1	1.1	1.5	0.7	-1.1	0.6	-0.4	-2.1	0.5	0.7	-2.1	-2.1	-2.1	-2.1	0.2	-2.1	-2.1	-2.1	1.3	4.5	-2.1	-2.1	-2.1	-2.1	-0.6	-2.1	-2.1	-2.1	-2.1	0.8	-2.1	0.9	0.1	0.1	-2.1	3.1	3.5
Q4LE30	12	0.2	0.9	-2.1	-2.1	-0.6	-2.1	-2.1	-2.1	2	3	0.7	-2.1	-0.2	0.9	-2.1	-0.5	3.5	-2.1	0	-2.1	-2.1	-2.1	-2.1	-0.5	-2.1	-2.1	-2.1	-2.1	-2.1	2	4.4	-2.1	-2.1	-2.1	-2.1	-2.1	-2.1	-2.1	-2.1	-2.1	-2.1	-2.1	-2.1	-2.1	-2.1	-2.1	0.7	0.9
Q4VBP4	1	-2.1	-2.1	2.3	1.4	-2.1	-2.1	-2.1	0.4	-2.1	-0.9	-2.1	-2.1	-0.2	-2.1	1.8	-2.1	4.1	-0.4	-2.1	-2.1	-2.1	0	1.3	-2.1	-0.5	-2.1	2.8	3.5	0.2	0.4	1.9	-0.5	-2.1	-2.1	2.3	-2.1	-0.6	-2.1	-0.4	0.1	0.3	-2.1	1.6	0.1	-0.6	-2.1	2.2	2.1
Q4W5F5	1	-2.1	1.2	-2.1	1.8	-2.1	-2.1	-2.1	-0.5	0.7	2.4	2.4	-2.1	-2.1	0.9	-2.1	1.4	3.3	-2.1	-2.1	-2.1	1.6	-2.1	0.2	-2.1	-2.1	-2.1	-2.1	-2.1	-2.1	3.8	3.2	-2.1	-2.1	-2.1	-0.5	-0.6	-2.1	-2.1	-2.1	-2.1	0.3	0.3	3	1.9	-0.6	-0.5	1.9	2.3
Q4W5F5	2	-0.5	-0.4	-0.5	-2.1	-2.1	-2.1	0.7	-2.1	-0.5	1.4	3.4	-0.5	-2.1	1.5	-2.1	0.2	2.7	-0.5	-2.1	0.2	1.1	-2.1	0	0	-2.1	-2.1	4.3	-2.1	-0.3	0.8	-0.1	-2.1	0	-0.3	-2.1	2.6	0.1	-2.1	-2.1	-2.1	-0.5	-0.5	2.6	2.6	-2.1	0.2	-0.5	2.3
Q4W5F5	3	0.2	2.9	0.2	3.6	1	-0.5	-0.5	-2.1	-0.5	0.6	1.3	-0.5	-0.2	1.5	-2.1	-0.1	-0.6	1.5	1.1	0.5	1.1	-0.5	0.9	-2.1	-2.1	-2.1	2.7	2.3	-0.3	2.8	1.5	-2.1	0	0.5	0.2	1.4	0.1	-2.1	-2.1	-2.1	0.3	-2.1	0.9	0.1	0.1	-2.1	3.5	3.1
Q52LY3	1	-0.5	0.4	0.7	2	-0.6	-2.1	1.8	3.4	2.2	2.2	1.4	-2.1	-2.1	0.4	1.9	-2.1	-0.3	-2.1	-2.1	-2.1	0.7	-0.5	2.7	3.1	-2.1	-0.5	0.2	0.4	-2.1	1.2	1.9	-2.1	-2.1	-0.3	-0.5	0.6	-2.1	-2.1	1.8	-2.1	1.1	-0.4	-2.1	1.7	-0.6	-2.1	-0.1	0.7
Q53F93	1	-2.1	-2.1	-0.4	0.1	-2.1	-2.1	3.6	0.8	-2.1	-0.9	-2.1	-2.1	-2.1	-0.4	2.7	-2.1	2.4	-2.1	-2.1	-2.1	-2.1	0.8	1.3	0.8	-2.1	-2.1	4.6	0.4	-2.1	-2.1	-1.3	-2.1	-2.1	-2.1	2.8	-2.1	-0.6	-2.1	-0.4	0.1	0.8	-0.4	-2.1	-2.1	-2.1	-2.1	-0.1	-2.1
Q53FX5	1	-2.1	-2.1	-0.5	1.1	-2.1	-2.1	-2.1	-2.1	-2.1	-2.1	-0.5	1.1	-2.1	0.4	-2.1	-2.1	4.3	-2.1	-2.1	-2.1	-2.1	-2.1	-2.1	-0.5	-2.1	-2.1	-2.1	-2.1	-2.1	2	4.4	-2.1	-2.1	-2.1	-2.1	-2.1	-2.1	-2.1	-2.1	-2.1	0.8	-0.5	1.9	0.1	-2.1	1.3	-2.1	2.4
Q53GP3	1	-0.5	1.8	1.1	1.3	-2.1	-2.1	2.1	3.4	1.3	1.4	1.5	-2.1	-2.1	1.2	1.9	-1.1	0.5	-2.1	-2.1	-2.1	0.2	-0.7	2.3	0	-2.1	-0.5	3.6	0.8	1.1	0	0.8	-2.1	-2.1	-2.1	2.4	-2.1	0.1	-0.5	1.6	1.2	1.1	-2.1	3.8	0.1	0.6	1.1	-2.1	0.7
Q53HE0	1	-2.1	-2.1	0.4	0.1	-2.1	-2.1	-2.1	1.5	-0.6	2.5	3.1	-2.1	1.7	0.8	-0.2	0.5	-0.6	2.8	2.5	-2.1	-0.5	3.3	2.2	3.1	-2.1	0.7	1.4	-2.1	-2.1	-0.9	3	-2.1	0.8	-2.1	1.3	-2.1	-0.6	-2.1	-2.1	-2.1	0.8	0.4	0.6	0.1	0.6	-2.1	2.1	2.3
Q53HR8	1	-0.5	2.5	-2.1	3.4	-0.6	-2.1	-2.1	-2.1	-2.1	0.2	0.8	0.2	-0.2	1.7	-2.1	-0.1	0.9	1.7	2.7	0.5	0.2	-2.1	-2.1	-2.1	-2.1	-2.1	-2.1	-0.5	-2.1	4.3	2	-2.1	-2.1	-2.1	-2.1	1.8	-2.1	-2.1	-2.1	-2.1	1.1	-2.1	-2.1	-2.1	-2.1	-2.1	-0.1	4.4
Q53HR8	2	-0.5	0.9	3.6	-0.5	-2.1	0.7	1.6	1.5	-0.6	1.4	0.8	-2.1	-0.2	0.9	-2.1	-0.5	1.3	-0.4	1.4	-2.1	-2.1	1.1	0.8	0	-0.5	0.2	2.4	0.2	0.2	0.6	3.5	-2.1	-2.1	-2.1	2.5	-0.5	-2.1	-2.1	-0.4	-2.1	1.1	-2.1	-2.1	-2.1	-2.1	-2.1	-0.1	4.4
Q53QV5	1	-2.1	0.8	1.6	1.8	-2.1	-2.1	-2.1	-2.1	2.6	-0.5	0.5	0.7	-2.1	0.9	-2.1	-2.1	3.1	-2.1	-2.1	-2.1	1.6	-2.1	-2.1	-2.1	-2.1	-2.1	-0.5	-2.1	-2.1	1.7	4.4	-2.1	-2.1	-2.1	-2.1	0.1	-2.1	-2.1	-2.1	-2.1	0.8	-0.5	0.6	1.2	0.1	1.1	-2.1	3.1
Q53T65	1	-2.1	0.4	-0.5	1.5	-2.1	-2.1	-2.1	-2.1	2.7	-2.1	0.8	1.1	-2.1	1.2	-2.1	-0.5	3.6	-2.1	-2.1	-2.1	0.7	2.7	-0.5	3.1	0.2	1.8	2.4	1.5	1.4	-2.1	-1.3	-2.1	-2.1	1	2.4	0.7	-2.1	-2.1	0.2	-2.1	1.7	-2.1	3.7	0.1	0.2	1.1	-2.1	-0.1
Q53TT3	1	-2.1	-2.1	-0.4	0.1	-2.1	-2.1	3.6	0.8	-2.1	-0.9	-2.1	-2.1	-2.1	-0.4	2.7	-2.1	2.4	-2.1	-2.1	-2.1	0.7	-2.1	4	1.4	-2.1	0.2	-0.5	2.2	-2.1	0.8	1.5	-2.1	-2.1	-2.1	1.1	-0.6	-2.1	-2.1	0.4	-2.1	-2.1	-2.1	1.8	-2.1	-2.1	-2.1	2.6	2.1
Q53XM0	1	-0.5	-0.4	3	1.4	0.7	-2.1	1.8	-2.1	0.2	1	-2.1	-2.1	-0.2	-2.1	2.8	-1.1	2.2	-0.4	-2.1	-2.1	1.1	-2.1	0	-2.1	-2.1	-2.1	-0.5	-2.1	4.2	1.6	1.1	-2.1	-2.1	-2.1	0.7	0.1	-2.1	-2.1	-2.1	-2.1	-2.1	-2.1	0.6	0.6	-2.1	-0.5	2.2	4.2
Q53Y39	1	-0.5	0.4	0.4	0.9	-2.1	-2.1	-2.1	-2.1	0.1	4.2	-0.5	-2.1	-2.1	1.2	-2.1	-0.5	2	-2.1	-2.1	-2.1	-0.5	-2.1	-2.1	-2.1	3.7	-2.1	-2.1	-2.1	-0.5	1.1	2.3	-2.1	-2.1	-2.1	-2.1	2.1	-0.5	-2.1	-2.1	-2.1	1.4	-2.1	-2.1	-2.1	-0.6	0.2	-2.1	4.4
Q56A82	1	1.1	0.3	-0.5	0.9	0.2	-2.1	-2.1	-0.5	0.1	3.6	0.9	-2.1	-0.2	-0.4	-2.1	-0.5	0.9	0.3	2.8	-0.1	-2.1	-2.1	-2.1	-2.1	-2.1	-2.1	-0.5	-2.1	-2.1	1.4	4.5	-2.1	-2.1	-2.1	-2.1	-2.1	-2.1	0.2	-2.1	-2.1	-2.1	-2.1	1.2	-2.1	0.1	-2.1	2.8	4.3
Q59EY7	1	-2.1	-2.1	-0.4	0.1	-2.1	-2.1	-2.1	-0.5	-0.6	2.7	3.1	-2.1	2	0.7	0.6	-1.1	0.7	3.1	2.3	-0.5	1.6	1.2	2.8	0.8	-2.1	-0.5	0.7	2.9	-2.1	1.9	2	-2.1	-2.1	1.3	1.6	0.1	-2.1	-2.1	-0.4	-0.5	-0.5	-2.1	0.1	0.6	-0.6	-2.1	3.2	3.2
Q59F58	1	0.2	-0.4	0.3	0.1	-2.1	-2.1	0.7	-0.5	2.1	-0.5	0.6	-2.1	1.4	1.5	2.8	1.6	1.9	-2.1	-0.5	-0.5	-2.1	1.3	1.3	0.8	-0.5	-2.1	4	2.2	-2.1	-0.5	0.1	-0.5	-2.1	-2.1	3.1	-2.1	-0.6	-2.1	-0.4	0.1	-0.5	-0.4	1.3	1.2	1	-0.5	2.9	3.1
Q59FA3	1	-0.5	2	-0.4	-0.5	2.7	-2.1	-2.1	-0.5	1.3	2.6	1.9	-2.1	0.6	-2.1	-2.1	-0.1	1.9	-0.4	-0.5	0.5	1.3	-0.7	0.8	-2.1	-2.1	0.2	-0.5	2.9	4	0.2	0.8	-2.1	-2.1	-0.3	1.3	0.1	-2.1	-2.1	1.2	-2.1	-0.5	-2.1	1.8	1.9	-0.5	-2.1	1.3	2.3
Q59FC4	1	-2.1	0.9	-2.1	-2.1	-2.1	-2.1	0.9	-0.5	-2.1	2	1.9	-2.1	1.4	1.5	-2.1	-2.1	3.5	-2.1	-2.1	0.7	-2.1	-2.1	-0.5	-0.5	-2.1	-2.1	-2.1	-2.1	-2.1	1.8	4.2	-2.1	-2.1	-2.1	-2.1	1.4	-2.1	-2.1	-2.1	-2.1	-0.5	-0.5	2.6	2.6	-2.1	0.2	-0.5	2.3
Q59FC4	2	-2.1	0.9	-2.1	-2.1	-2.1	-2.1	0.9	-0.5	-2.1	2	1.9	-2.1	1.4	1.5	-2.1	-2.1	3.5	-2.1	-2.1	0.7	-2.1	-2.1	-2.1	-0.5	-2.1	-2.1	-2.1	-2.1	-2.1	2	4.4	-2.1	-2.1	-2.1	-2.1	-2.1	-2.1	-2.1	-2.1	-2.1	-0.5	-0.5	2.6	2.6	-2.1	0.2	-0.5	2.3
Q59FC4	3	-2.1	1.2	-0.4	0.1	-2.1	-2.1	-2.1	-2.1	-2.1	0.7	1.8	0.2	-0.5	2.4	-2.1	-2.1	3.9	-2.1	-2.1	-2.1	-2.1	-2.1	0.2	-2.1	-2.1	1.1	-2.1	-2.1	-2.1	1.5	4.3	-2.1	-2.1	-2.1	-2.1	-2.1	-2.1	-2.1	-2.1	-2.1	1.4	-2.1	1	-2.1	-2.1	-2.1	-2.1	-2.1
Q59FP0	1	-0.5	1.2	-0.4	1.7	2.7	-2.1	-2.1	-0.5	1.3	2.3	2.1	-2.1	-0.2	-0.4	-2.1	0.2	2.1	-2.1	-0.5	-0.5	0.2	2.8	1.4	2	-0.5	1.3	1.3	3.5	-2.1	0.2	0.1	-2.1	-2.1	-2.1	2.6	-2.1	-2.1	-0.5	-0.5	-2.1	0.3	-0.4	1.9	2.2	-0.5	-2.1	0.9	2.1
Q59FY1	1	-2.1	0.9	-2.1	-2.1	-2.1	-2.1	0.9	-0.5	-2.1	2	1.9	-2.1	1.4	1.5	-2.1	-2.1	3.5	-2.1	-2.1	0.7	-2.1	-2.1	-0.5	-0.5	-2.1	-2.1	-2.1	-2.1	-2.1	1.8	4.2	-2.1	-2.1	-2.1	-2.1	1.4	-2.1	-2.1	-2.1	-2.1	-0.5	-0.5	2.6	2.6	-2.1	0.2	-0.5	2.3
Q59FY1	2	-2.1	0.9	-2.1	-2.1	-2.1	-2.1	0.9	-0.5	-2.1	2	1.9	-2.1	1.4	1.5	-2.1	-2.1	3.5	-2.1	-2.1	0.7	-2.1	-2.1	-2.1	-0.5	-2.1	-2.1	-2.1	-2.1	-2.1	2	4.4	-2.1	-2.1	-2.1	-2.1	-2.1	-2.1	-2.1	-2.1	-2.1	0.8	1.1	1.9	1.3	-0.6	0.7	-2.1	0.2
Q59FY1	3	-2.1	1.2	-0.4	0.1	-2.1	-2.1	-2.1	-2.1	-2.1	0.7	1.8	0.2	-0.5	2.4	-2.1	-2.1	3.9	-2.1	-2.1	-2.1	-2.1	-2.1	0.2	-2.1	-2.1	1.1	-2.1	-2.1	-2.1	1.5	4.3	-2.1	-2.1	-2.1	-2.1	-2.1	-2.1	-2.1	-2.1	-2.1	1.4	-2.1	1	-2.1	-2.1	-2.1	-2.1	-2.1
Q59G28	1	-0.5	-0.4	-2.1	0.9	-2.1	-2.1	-0.5	-0.5	2	-0.5	0.6	-2.1	1.4	2	-2.1	1.8	3.5	-2.1	-0.5	-0.5	-2.1	1.1	1.3	0	-0.5	-2.1	4	2.2	-2.1	0.2	0.1	-0.5	-2.1	-2.1	3	-2.1	-0.6	-2.1	0.4	0.1	-0.5	-2.1	1	0.6	1	-0.5	2.9	3.3
Q59G28	2	-2.1	-0.4	-2.1	-2.1	-2.1	-2.1	-2.1	-2.1	-2.1	-2.1	-0.1	-2.1	-2.1	1.8	-2.1	-2.1	4.5	-2.1	-2.1	-0.1	1.6	-2.1	1.1	-2.1	-2.1	-2.1	0.2	-2.1	-2.1	3.6	3.4	-2.1	-2.1	-2.1	0.2	0.1	-2.1	-2.1	-2.1	-0.5	-0.5	-2.1	-2.1	-0.5	-2.1	-2.1	3.6	3.5
Q59GK8	1	-0.5	0.4	3.6	1.2	-0.6	0.7	-2.1	2.7	0.1	1.9	0.5	-2.1	-0.2	0.4	-2.1	0.2	-0.6	0.9	1.4	-2.1	0.2	-0.7	2	0.8	-2.1	-2.1	1.1	2.4	3.9	0.4	0.3	-2.1	-2.1	0.5	0.7	1.2	-0.6	-2.1	0.4	-2.1	-2.1	-2.1	0.1	-2.1	-2.1	-2.1	2.7	4.3
Q59H55	1	-2.1	0.4	2.9	1.4	-2.1	-2.1	2	-2.1	-2.1	-2.1	1.2	-2.1	-2.1	-0.4	2.8	-1.1	2.4	-0.4	-2.1	-2.1	0.2	-2.1	-2.1	-2.1	-2.1	0.2	-0.5	1.2	-2.1	0.8	4.5	-2.1	-2.1	-2.1	-2.1	0.6	-2.1	-2.1	-2.1	-2.1	-0.5	-2.1	0.2	0.6	-0.6	-2.1	2	2
Q59H55	2	-2.1	1.2	-2.1	1.8	-2.1	-2.1	-2.1	-0.5	0.7	2.4	2.4	-2.1	-2.1	0.9	-2.1	1.4	3.3	-2.1	-2.1	-2.1	1.6	-2.1	0.2	-2.1	-2.1	-2.1	-2.1	-2.1	-2.1	3.8	3.2	-2.1	-2.1	-2.1	-0.5	-0.6	-2.1	-2.1	-2.1	-2.1	0.3	0.3	3	1.9	-0.6	-0.5	1.9	2.3
Q59H55	3	-0.5	-0.4	-0.5	-2.1	-2.1	-2.1	0.7	-2.1	-0.5	1.4	3.4	-0.5	-2.1	1.5	-2.1	0.2	2.7	-0.5	-2.1	0.2	1.1	-2.1	0	0	-2.1	-2.1	4.3	-2.1	-0.3	0.8	-0.1	-2.1	0	-0.3	-2.1	2.6	0.1	-2.1	-2.1	-2.1	-0.5	-0.5	2.6	2.6	-2.1	0.2	-0.5	2.3
Q59H55	4	0.2	2.9	0.2	3.6	1	-0.5	-0.5	-2.1	-0.5	0.6	1.3	-0.5	-0.2	1.5	-2.1	-0.1	-0.6	1.5	1.1	0.5	1.1	-0.5	0.9	-2.1	-2.1	-2.1	2.7	2.3	-0.3	2.8	1.5	-2.1	0	0.5	0.2	1.4	0.1	-2.1	-2.1	-2.1	0.3	-2.1	0.9	0.1	0.1	-2.1	3.5	3.1
Q5J7V5	1	-2.1	-2.1	-0.4	0.1	-2.1	-2.1	3.6	0.8	-2.1	-0.9	-2.1	-2.1	-2.1	-0.4	2.7	-2.1	2.4	-2.1	-2.1	-2.1	-2.1	0.8	1.3	0.8	-2.1	-2.1	4.6	0.4	-2.1	-2.1	-1.3	-2.1	-2.1	-2.1	2.8	-2.1	-0.6	-2.1	-0.4	0.1	0.8	-0.4	-2.1	-2.1	-2.1	-2.1	-0.1	-2.1
Q5JPK5	1	0.7	-0.4	0.9	1.5	0.6	0.2	-2.1	-2.1	0.6	1.9	0.3	-0.5	-0.2	0.4	-2.1	1.6	3.6	-2.1	-2.1	1.2	-0.5	3.1	0	3.2	-2.1	1.1	2.1	2.7	-2.1	-2.1	-0.8	-2.1	-2.1	-2.1	2.4	-2.1	-2.1	-2.1	1.6	-2.1	0.8	-2.1	4.1	0.9	-2.1	0.2	-0.5	0.7
Q5JPV5	1	-0.5	1.2	-0.4	1.7	2.7	-2.1	-2.1	-0.5	1.3	2.3	2.1	-2.1	-0.2	-0.4	-2.1	0.2	2.1	-2.1	-0.5	-0.5	0.2	2.8	1.4	2	-0.5	1.3	1.3	3.5	-2.1	0.2	0.1	-2.1	-2.1	-2.1	2.6	-2.1	-2.1	-0.5	-0.5	-2.1	0.3	-0.4	1.9	2.2	-0.5	-2.1	0.9	2.1
Q5JR29	1	-2.1	-2.1	-0.4	0.1	-2.1	-2.1	3.6	0.8	-2.1	-0.9	-2.1	-2.1	-2.1	-0.4	2.7	-2.1	2.4	-2.1	-2.1	-2.1	-2.1	1.1	1.3	0.8	-2.1	-2.1	4.6	0.4	-2.1	-0.5	-1.3	-2.1	-2.1	-2.1	2.5	-2.1	-0.6	-2.1	-2.1	0.1	1.1	-2.1	0.9	0.1	0.1	-2.1	0.7	-2.1
Q5JUW6	1	-2.1	1.2	-0.4	0.1	-2.1	-2.1	-2.1	-2.1	-2.1	0.7	1.8	0.2	-0.5	2.4	-2.1	-2.1	3.9	-2.1	-2.1	-2.1	-2.1	-2.1	0.2	-2.1	-2.1	1.1	-2.1	-2.1	-2.1	1.5	4.3	-2.1	-2.1	-2.1	-2.1	-2.1	-2.1	-2.1	-2.1	-2.1	1.4	-2.1	1	-2.1	-2.1	-2.1	-2.1	-2.1
Q5JUW7	1	-2.1	0.9	-2.1	-2.1	-2.1	-2.1	0.9	-0.5	-2.1	2	1.9	-2.1	1.4	1.5	-2.1	-2.1	3.5	-2.1	-2.1	0.7	-2.1	-2.1	-0.5	-0.5	-2.1	-2.1	-2.1	-2.1	-2.1	1.8	4.2	-2.1	-2.1	-2.1	-2.1	1.4	-2.1	-2.1	-2.1	-2.1	-0.5	-0.5	2.6	2.6	-2.1	0.2	-0.5	2.3
Q5JUW7	2	-2.1	0.9	-2.1	-2.1	-2.1	-2.1	0.9	-0.5	-2.1	2	1.9	-2.1	1.4	1.5	-2.1	-2.1	3.5	-2.1	-2.1	0.7	-2.1	-2.1	-2.1	-0.5	-2.1	-2.1	-2.1	-2.1	-2.1	2	4.4	-2.1	-2.1	-2.1	-2.1	-2.1	-2.1	-2.1	-2.1	-2.1	0.8	1.1	1.9	1.3	-0.6	0.7	-2.1	0.2
Q5JUW7	3	-2.1	1.2	-0.4	0.1	-2.1	-2.1	-2.1	-2.1	-2.1	0.7	1.8	0.2	-0.5	2.4	-2.1	-2.1	3.9	-2.1	-2.1	-2.1	-2.1	-2.1	0.2	-2.1	-2.1	1.1	-2.1	-2.1	-2.1	1.5	4.3	-2.1	-2.1	-2.1	-2.1	-2.1	-2.1	-2.1	-2.1	-2.1	1.4	-2.1	1	-2.1	-2.1	-2.1	-2.1	-2.1
Q5JUW8	1	-2.1	0.9	-2.1	-2.1	-2.1	-2.1	0.9	-0.5	-2.1	2	1.9	-2.1	1.4	1.5	-2.1	-2.1	3.5	-2.1	-2.1	0.7	-2.1	-2.1	-0.5	-0.5	-2.1	-2.1	-2.1	-2.1	-2.1	1.8	4.2	-2.1	-2.1	-2.1	-2.1	1.4	-2.1	-2.1	-2.1	-2.1	-0.5	-0.5	2.6	2.6	-2.1	0.2	-0.5	2.3
Q5JUW8	2	-2.1	0.9	-2.1	-2.1	-2.1	-2.1	0.9	-0.5	-2.1	2	1.9	-2.1	1.4	1.5	-2.1	-2.1	3.5	-2.1	-2.1	0.7	-2.1	-2.1	-2.1	-0.5	-2.1	-2.1	-2.1	-2.1	-2.1	2	4.4	-2.1	-2.1	-2.1	-2.1	-2.1	-2.1	-2.1	-2.1	-2.1	0.8	1.1	1.9	1.3	-0.6	0.7	-2.1	0.2
Q5JUW8	3	-2.1	1.2	-0.4	0.1	-2.1	-2.1	-2.1	-2.1	-2.1	0.7	1.8	0.2	-0.5	2.4	-2.1	-2.1	3.9	-2.1	-2.1	-2.1	-2.1	-2.1	0.2	-2.1	-2.1	1.1	-2.1	-2.1	-2.1	1.5	4.3	-2.1	-2.1	-2.1	-2.1	-2.1	-2.1	-2.1	-2.1	-2.1	1.4	-2.1	1	-2.1	-2.1	-2.1	-2.1	-2.1
Q5RJ30	1	-0.5	1.2	-2.1	1.7	2.7	-2.1	-2.1	-0.5	1.3	2.3	1.8	-2.1	-0.2	-2.1	-2.1	0.2	2.3	-2.1	-0.5	-0.5	-0.5	-2.1	-2.1	-2.1	-2.1	-2.1	4	-2.1	-2.1	2.6	1.5	-2.1	-2.1	-2.1	-2.1	1.6	-2.1	-2.1	-2.1	-2.1	1.1	-2.1	-2.1	0.1	-2.1	-2.1	-2.1	4.4
Q5SZK1	1	-0.5	0.8	-0.4	1.5	-0.6	-2.1	-2.1	0.4	2.3	3.5	1.6	1.6	-2.1	0.8	-2.1	-1.1	1.8	-2.1	-2.1	-2.1	1.6	-0.5	1.6	0.8	-2.1	-0.5	1.6	2.3	-0.5	1.9	3.2	-2.1	-2.1	-2.1	1.4	0.1	-2.1	-2.1	-2.1	-0.5	-0.5	-2.1	-0.6	1.3	-0.6	-2.1	-0.1	3.9
Q5T1G5	1	-0.5	1.2	-2.1	1.7	2.7	-2.1	-2.1	-0.5	1.3	2.3	1.8	-2.1	-0.2	-2.1	-2.1	0.2	2.3	-2.1	-0.5	-0.5	-0.5	-2.1	-2.1	-2.1	-2.1	-2.1	4	-2.1	-2.1	2.6	1.5	-2.1	-2.1	-2.1	-2.1	1.6	-2.1	-2.1	-2.1	-2.1	1.1	-2.1	-2.1	0.1	-2.1	-2.1	-2.1	4.4
Q5T2A7	1	-2.1	1.7	3.1	3.3	-0.5	-0.5	-2.1	-2.1	-2.1	-2.1	-0.1	0.2	-2.1	-0.4	-2.1	-0.1	2.1	-2.1	0.2	-2.1	1.1	-2.1	0	-2.1	-2.1	0.2	1.4	2.1	3.9	1.3	0.9	-2.1	-2.1	-0.3	0.7	-0.6	-2.1	-2.1	0.2	-2.1	-2.1	-2.1	1.2	-2.1	-2.1	-2.1	1.4	3.5
Q5T2T1	1	-2.1	-2.1	-0.4	0.1	-2.1	-2.1	3.6	0.8	-2.1	-0.9	-2.1	-2.1	-2.1	-0.4	2.7	-2.1	2.4	-2.1	-2.1	-2.1	0.7	-2.1	4	1.4	-2.1	0.2	-0.5	2.2	-2.1	0.8	1.5	-2.1	-2.1	-2.1	1.1	-0.6	-2.1	-2.1	0.4	-2.1	-2.1	-2.1	1.8	-2.1	-2.1	-2.1	2.6	2.1
Q5T2U1	1	-2.1	-2.1	-0.5	1.1	-2.1	-2.1	-2.1	-2.1	2.5	-2.1	-0.5	1.1	-2.1	0.4	-2.1	-2.1	3.8	-2.1	-2.1	-2.1	0.7	3.6	-0.5	3.6	-2.1	1.6	2.1	1.2	-2.1	-2.1	-0.8	-2.1	-2.1	0.5	1.8	-0.5	-2.1	-2.1	-0.5	-2.1	1.4	-0.5	-0.6	0.1	-0.6	0.2	-0.5	4.2
Q5T2U1	2	-2.1	1.7	3.1	3.3	-0.5	-0.5	-2.1	-2.1	-2.1	-2.1	-0.1	0.2	-2.1	-0.4	-2.1	-0.1	2.1	-2.1	0.2	-2.1	1.1	-2.1	0	-2.1	-2.1	0.2	1.4	2.1	3.9	1.3	0.9	-2.1	-2.1	-0.3	0.7	-0.6	-2.1	-2.1	0.2	-2.1	-2.1	-2.1	1.2	-2.1	-2.1	-2.1	1.4	3.5
Q5T4Y7	1	0.7	-0.4	0.9	1.5	0.6	0.2	-2.1	-2.1	0.6	1.9	0.3	-0.5	-0.2	0.4	-2.1	1.6	3.6	-2.1	-2.1	1.2	-0.5	3.1	0	3.2	-2.1	1.1	2.1	2.7	-2.1	-2.1	-0.8	-2.1	-2.1	-2.1	2.4	-2.1	-2.1	-2.1	1.6	-2.1	0.8	-2.1	4.2	0.1	-2.1	1.1	-0.5	1.6
Q5T5U2	1	0.2	0.8	2	0.1	0.2	-2.1	-2.1	1.8	0.2	1.8	0.1	0.2	0.6	-0.4	-2.1	0.7	3	-2.1	0.7	-2.1	1.3	-2.1	1.8	0	-2.1	-0.5	2.9	-0.5	1.1	1.6	1.5	-2.1	-2.1	-2.1	1.1	0.6	-2.1	-0.5	1.6	-0.5	2.1	-2.1	3.7	0.1	-0.5	1.1	-2.1	-2.1
Q5TAV0	1	-0.5	0.9	2.9	1.4	-2.1	-2.1	1.8	-2.1	-0.6	-0.5	-0.8	-2.1	-2.1	-0.4	2.8	-0.5	2.1	0.2	-0.5	-2.1	1.6	-2.1	-0.5	-2.1	-2.1	-2.1	-2.1	-2.1	-0.3	1.8	4.2	-2.1	1.3	-0.3	-0.5	1.4	0.1	-2.1	-0.5	-2.1	0.3	0.3	-2.1	1.7	-0.6	0.2	-0.1	-2.1
Q5TAV0	2	-0.5	0.8	1.2	0.9	-0.6	0.2	2.1	0.7	0.7	1.9	0.2	-0.5	-0.2	-0.4	1.4	0.5	2.8	-0.4	-2.1	-2.1	-0.5	-2.1	-2.1	-2.1	-2.1	-2.1	-2.1	-2.1	-2.1	1.2	4.5	-2.1	-2.1	-2.1	-2.1	0.6	-2.1	-2.1	-2.1	-2.1	0.3	-2.1	1.8	2.2	0.2	-2.1	0.2	0.7
Q5TAV0	3	-2.1	-2.1	0.4	0.1	-2.1	-2.1	-2.1	-0.5	-0.6	2.3	3.1	-2.1	2.1	0.8	0.6	-1.1	-0.6	3.3	2.5	-2.1	-2.1	-2.1	3.8	-2.1	-2.1	-2.1	-2.1	-2.1	-2.1	1.7	3.1	-2.1	-2.1	-2.1	-2.1	-2.1	-2.1	-2.1	-2.1	-2.1	-2.1	-0.4	0.1	0.1	-2.1	-2.1	-2.1	4.3
Q5TAV1	1	-2.1	-2.1	0.4	0.1	-2.1	-2.1	-2.1	-0.5	-0.6	2.3	3.1	-2.1	2.1	0.8	0.6	-1.1	-0.6	3.3	2.5	-2.1	-2.1	-2.1	3.8	-2.1	-2.1	-2.1	-2.1	-2.1	-2.1	1.7	3.1	-2.1	-2.1	-2.1	-2.1	-2.1	-2.1	-2.1	-2.1	-2.1	-2.1	-0.4	0.1	0.1	-2.1	-2.1	-2.1	4.3
Q5TAV2	1	-2.1	-2.1	0.4	0.1	-2.1	-2.1	-2.1	-0.5	-0.6	2.3	3.1	-2.1	2.1	0.8	0.6	-1.1	-0.6	3.3	2.5	-2.1	-2.1	-2.1	3.8	-2.1	-2.1	-2.1	-2.1	-2.1	-2.1	1.7	3.1	-2.1	-2.1	-2.1	-2.1	-2.1	-2.1	-2.1	-2.1	-2.1	-2.1	-0.4	0.1	0.1	-2.1	-2.1	-2.1	4.3
Q5TIG5	1	-0.5	1.2	-0.4	1.7	2.7	-2.1	-2.1	-0.5	1.3	2.3	2.1	-2.1	-0.2	-0.4	-2.1	0.2	2.1	-2.1	-0.5	-0.5	0.2	2.8	1.4	2	-0.5	1.3	1.3	3.5	-2.1	0.2	0.1	-2.1	-2.1	-2.1	2.6	-2.1	-2.1	-0.5	-0.5	-2.1	0.3	-0.4	1.9	2.2	-0.5	-2.1	0.9	2.1
Q5TIG7	1	-0.5	1.2	-0.4	1.7	2.7	-2.1	-2.1	-0.5	1.3	2.3	2.1	-2.1	-0.2	-0.4	-2.1	0.2	2.1	-2.1	-0.5	-0.5	0.2	2.8	1.4	2	-0.5	1.3	1.3	3.5	-2.1	0.2	0.1	-2.1	-2.1	-2.1	2.6	-2.1	-2.1	-0.5	-0.5	-2.1	0.3	-0.4	1.9	2.2	-0.5	-2.1	0.9	2.1
Q5UW38	1	-0.5	-2.1	0.9	1.4	-2.1	-2.1	3	2.3	-2.1	1.7	-0.1	-0.5	-0.2	-0.4	1.7	0.2	2	-0.4	-2.1	0.5	-0.5	-2.1	-2.1	-2.1	3.7	-2.1	-2.1	-2.1	-0.5	1.1	2.3	-2.1	-2.1	-2.1	-2.1	2.1	-0.5	-2.1	-2.1	-2.1	0.3	1.2	2.1	0.9	-2.1	-2.1	1	2.5
Q5VT15	1	-2.1	-2.1	-0.4	0.1	-2.1	-2.1	3.6	0.8	-2.1	-0.9	-2.1	-2.1	-2.1	-0.4	2.7	-2.1	2.4	-2.1	-2.1	-2.1	-2.1	1.1	1.3	0.8	-2.1	-2.1	4.6	0.4	-2.1	-0.5	-1.3	-2.1	-2.1	-2.1	2.5	-2.1	-0.6	-2.1	-2.1	0.1	1.1	-2.1	0.9	0.1	0.1	-2.1	0.7	-2.1
Q5VWB1	1	-2.1	-0.4	-2.1	0.9	-2.1	-2.1	-2.1	-2.1	0.7	2.8	0.3	-0.5	0.7	1.5	-2.1	2.1	3.4	-2.1	-2.1	-2.1	0.2	-2.1	-0.5	-2.1	-2.1	-0.5	-2.1	-2.1	-0.5	1.7	4.3	-2.1	-2.1	-2.1	-2.1	-2.1	-2.1	-2.1	-2.1	-0.5	0.8	-2.1	0.6	0.6	-2.1	1.3	-2.1	3.6
Q5VWB2	1	-2.1	-0.4	-2.1	0.9	-2.1	-2.1	-2.1	-2.1	0.7	2.8	0.3	-0.5	0.7	1.5	-2.1	2.1	3.4	-2.1	-2.1	-2.1	0.2	-2.1	-0.5	-2.1	-2.1	-0.5	-2.1	-2.1	-0.5	1.7	4.3	-2.1	-2.1	-2.1	-2.1	-2.1	-2.1	-2.1	-2.1	-0.5	0.8	-2.1	0.6	0.6	-2.1	1.3	-2.1	3.6
Q5VWK9	2	-0.5	0.4	0.9	0.9	-2.1	-2.1	0.2	4.1	0.1	0.6	-2.1	-2.1	-2.1	0.4	-2.1	-1.1	2	-0.4	-2.1	-2.1	0.2	-2.1	-2.1	-2.1	-2.1	-2.1	4.3	-2.1	-2.1	1.3	1.5	-2.1	-2.1	-2.1	0.2	1.2	-2.1	-2.1	-2.1	-2.1	1.1	-2.1	0.6	0.1	-0.6	-2.1	-0.1	2.2
Q5VWK9	3	-2.1	-2.1	-2.1	-2.1	-2.1	-2.1	3.5	2.3	-0.6	-2.1	-2.1	-2.1	-2.1	0.4	1.6	-0.5	2.4	-2.1	-2.1	-2.1	-2.1	-2.1	-2.1	-2.1	-2.1	-2.1	-2.1	-2.1	-2.1	1.4	4.5	-2.1	-2.1	-2.1	-2.1	-2.1	-2.1	0.2	-2.1	-2.1	0.3	-0.4	-0.6	-2.1	-2.1	-2.1	-2.1	-0.1
Q5VWK9	4	-2.1	0.9	0.4	1.4	-2.1	-2.1	0.9	0.4	3.1	1.1	-2.1	-2.1	-2.1	-2.1	-2.1	2.2	3.2	-2.1	-2.1	-2.1	0.7	-2.1	-2.1	-2.1	-2.1	-2.1	-2.1	-2.1	2.9	1.5	3.9	-2.1	-2.1	-2.1	-2.1	-2.1	-2.1	-2.1	-2.1	-2.1	1.1	-2.1	-2.1	0.1	-2.1	-2.1	-2.1	4.4
Q5VWL0	2	-0.5	0.4	0.9	0.9	-2.1	-2.1	0.2	4.1	0.1	0.6	-2.1	-2.1	-2.1	0.4	-2.1	-1.1	2	-0.4	-2.1	-2.1	0.2	-2.1	-2.1	-2.1	-2.1	-2.1	4.3	-2.1	-2.1	1.3	1.5	-2.1	-2.1	-2.1	0.2	1.2	-2.1	-2.1	-2.1	-2.1	1.1	-2.1	0.6	0.1	-0.6	-2.1	-0.1	2.2
Q5VWL0	3	-2.1	-2.1	-2.1	-2.1	-2.1	-2.1	3.5	2.3	-0.6	-2.1	-2.1	-2.1	-2.1	0.4	1.6	-0.5	2.4	-2.1	-2.1	-2.1	-2.1	-2.1	-2.1	-2.1	-2.1	-2.1	-2.1	-2.1	-2.1	1.4	4.5	-2.1	-2.1	-2.1	-2.1	-2.1	-2.1	0.2	-2.1	-2.1	0.3	-0.4	-0.6	-2.1	-2.1	-2.1	-2.1	-0.1
Q5VWL0	4	-2.1	0.9	0.4	1.4	-2.1	-2.1	0.9	0.4	3.1	1.1	-2.1	-2.1	-2.1	-2.1	-2.1	2.2	3.2	-2.1	-2.1	-2.1	0.7	-2.1	-2.1	-2.1	-2.1	-2.1	-2.1	-2.1	2.9	1.5	3.9	-2.1	-2.1	-2.1	-2.1	-2.1	-2.1	-2.1	-2.1	-2.1	1.1	-2.1	-2.1	0.1	-2.1	-2.1	-2.1	4.4
Q5VWL1	2	-0.5	0.4	0.9	0.9	-2.1	-2.1	0.2	4.1	0.1	0.6	-2.1	-2.1	-2.1	0.4	-2.1	-1.1	2	-0.4	-2.1	-2.1	0.2	-2.1	-2.1	-2.1	-2.1	-2.1	4.3	-2.1	-2.1	1.3	1.5	-2.1	-2.1	-2.1	0.2	1.2	-2.1	-2.1	-2.1	-2.1	1.1	-2.1	0.6	0.1	-0.6	-2.1	-0.1	2.2
Q5VWL1	3	-2.1	-2.1	-2.1	-2.1	-2.1	-2.1	3.5	2.3	-0.6	-2.1	-2.1	-2.1	-2.1	0.4	1.6	-0.5	2.4	-2.1	-2.1	-2.1	-2.1	-2.1	-2.1	-2.1	-2.1	-2.1	-2.1	-2.1	-2.1	1.4	4.5	-2.1	-2.1	-2.1	-2.1	-2.1	-2.1	0.2	-2.1	-2.1	0.3	-0.4	-0.6	-2.1	-2.1	-2.1	-2.1	-0.1
Q5VWL1	4	-2.1	0.9	0.4	1.4	-2.1	-2.1	0.9	0.4	3.1	1.1	-2.1	-2.1	-2.1	-2.1	-2.1	2.2	3.2	-2.1	-2.1	-2.1	0.7	-2.1	-2.1	-2.1	-2.1	-2.1	-2.1	-2.1	2.9	1.5	3.9	-2.1	-2.1	-2.1	-2.1	-2.1	-2.1	-2.1	-2.1	-2.1	1.1	-2.1	-2.1	0.1	-2.1	-2.1	-2.1	4.4
Q5VWU8	1	-2.1	-2.1	-0.5	1.1	-2.1	-2.1	-2.1	-2.1	2.5	-2.1	-0.5	1.1	-2.1	0.4	-2.1	-2.1	3.8	-2.1	-2.1	-2.1	0.7	3.6	-0.5	3.6	-2.1	1.6	2.1	1.2	-2.1	-2.1	-0.8	-2.1	-2.1	0.5	1.8	-0.5	-2.1	-2.1	-0.5	-2.1	1.4	-0.5	-0.6	0.1	-0.6	0.2	-0.5	4.2
Q5VWU8	2	-2.1	1.7	3.1	3.3	-0.5	-0.5	-2.1	-2.1	-2.1	-2.1	-0.1	0.2	-2.1	-0.4	-2.1	-0.1	2.1	-2.1	0.2	-2.1	1.1	-2.1	0	-2.1	-2.1	0.2	1.4	2.1	3.9	1.3	0.9	-2.1	-2.1	-0.3	0.7	-0.6	-2.1	-2.1	0.2	-2.1	-2.1	-2.1	1.2	-2.1	-2.1	-2.1	1.4	3.5
Q5VWV0	1	-2.1	-2.1	-0.5	1.1	-2.1	-2.1	-2.1	-2.1	2.5	-2.1	-0.5	1.1	-2.1	0.4	-2.1	-2.1	3.8	-2.1	-2.1	-2.1	0.7	3.6	-0.5	3.6	-2.1	1.6	2.1	1.2	-2.1	-2.1	-0.8	-2.1	-2.1	0.5	1.8	-0.5	-2.1	-2.1	-0.5	-2.1	1.4	-0.5	-0.6	0.1	-0.6	0.2	-0.5	4.2
Q5VWV0	2	-2.1	1.7	3.1	3.3	-0.5	-0.5	-2.1	-2.1	-2.1	-2.1	-0.1	0.2	-2.1	-0.4	-2.1	-0.1	2.1	-2.1	0.2	-2.1	1.1	-2.1	0	-2.1	-2.1	0.2	1.4	2.1	3.9	1.3	0.9	-2.1	-2.1	-0.3	0.7	-0.6	-2.1	-2.1	0.2	-2.1	-2.1	-2.1	1.2	-2.1	-2.1	-2.1	1.4	3.5
Q5VWV1	1	-2.1	-2.1	-0.5	1.1	-2.1	-2.1	-2.1	-2.1	2.5	-2.1	-0.5	1.1	-2.1	0.4	-2.1	-2.1	3.8	-2.1	-2.1	-2.1	0.7	3.6	-0.5	3.6	-2.1	1.6	2.1	1.2	-2.1	-2.1	-0.8	-2.1	-2.1	0.5	1.8	-0.5	-2.1	-2.1	-0.5	-2.1	1.4	-0.5	-0.6	0.1	-0.6	0.2	-0.5	4.2
Q5VWV1	2	-2.1	1.7	3.1	3.3	-0.5	-0.5	-2.1	-2.1	-2.1	-2.1	-0.1	0.2	-2.1	-0.4	-2.1	-0.1	2.1	-2.1	0.2	-2.1	1.1	-2.1	0	-2.1	-2.1	0.2	1.4	2.1	3.9	1.3	0.9	-2.1	-2.1	-0.3	0.7	-0.6	-2.1	-2.1	0.2	-2.1	-2.1	-2.1	1.2	-2.1	-2.1	-2.1	1.4	3.5
Q5VWV2	1	-2.1	-2.1	-0.5	1.1	-2.1	-2.1	-2.1	-2.1	2.5	-2.1	-0.5	1.1	-2.1	0.4	-2.1	-2.1	3.8	-2.1	-2.1	-2.1	0.7	3.6	-0.5	3.6	-2.1	1.6	2.1	1.2	-2.1	-2.1	-0.8	-2.1	-2.1	0.5	1.8	-0.5	-2.1	-2.1	-0.5	-2.1	1.4	-0.5	-0.6	0.1	-0.6	0.2	-0.5	4.2
Q5VWV2	2	-2.1	1.7	3.1	3.3	-0.5	-0.5	-2.1	-2.1	-2.1	-2.1	-0.1	0.2	-2.1	-0.4	-2.1	-0.1	2.1	-2.1	0.2	-2.1	1.1	-2.1	0	-2.1	-2.1	0.2	1.4	2.1	3.9	1.3	0.9	-2.1	-2.1	-0.3	0.7	-0.6	-2.1	-2.1	0.2	-2.1	-2.1	-2.1	1.2	-2.1	-2.1	-2.1	1.4	3.5
Q5VWV3	1	-2.1	-2.1	-0.5	1.1	-2.1	-2.1	-2.1	-2.1	2.5	-2.1	-0.5	1.1	-2.1	0.4	-2.1	-2.1	3.8	-2.1	-2.1	-2.1	0.7	3.6	-0.5	3.6	-2.1	1.6	2.1	1.2	-2.1	-2.1	-0.8	-2.1	-2.1	0.5	1.8	-0.5	-2.1	-2.1	-0.5	-2.1	1.4	-0.5	-0.6	0.1	-0.6	0.2	-0.5	4.2
Q5VWV3	2	-2.1	1.7	3.1	3.3	-0.5	-0.5	-2.1	-2.1	-2.1	-2.1	-0.1	0.2	-2.1	-0.4	-2.1	-0.1	2.1	-2.1	0.2	-2.1	1.1	-2.1	0	-2.1	-2.1	0.2	1.4	2.1	3.9	1.3	0.9	-2.1	-2.1	-0.3	0.7	-0.6	-2.1	-2.1	0.2	-2.1	-2.1	-2.1	1.2	-2.1	-2.1	-2.1	1.4	3.5
Q5VWV4	1	-2.1	-2.1	-0.5	1.1	-2.1	-2.1	-2.1	-2.1	2.5	-2.1	-0.5	1.1	-2.1	0.4	-2.1	-2.1	3.8	-2.1	-2.1	-2.1	0.7	3.6	-0.5	3.6	-2.1	1.6	2.1	1.2	-2.1	-2.1	-0.8	-2.1	-2.1	0.5	1.8	-0.5	-2.1	-2.1	-0.5	-2.1	1.4	-0.5	-0.6	0.1	-0.6	0.2	-0.5	4.2
Q5VWV4	2	-2.1	1.7	3.1	3.3	-0.5	-0.5	-2.1	-2.1	-2.1	-2.1	-0.1	0.2	-2.1	-0.4	-2.1	-0.1	2.1	-2.1	0.2	-2.1	1.1	-2.1	0	-2.1	-2.1	0.2	1.4	2.1	3.9	1.3	0.9	-2.1	-2.1	-0.3	0.7	-0.6	-2.1	-2.1	0.2	-2.1	-2.1	-2.1	1.2	-2.1	-2.1	-2.1	1.4	3.5
Q5VWV5	1	-2.1	-2.1	-0.5	1.1	-2.1	-2.1	-2.1	-2.1	2.5	-2.1	-0.5	1.1	-2.1	0.4	-2.1	-2.1	3.8	-2.1	-2.1	-2.1	0.7	3.6	-0.5	3.6	-2.1	1.6	2.1	1.2	-2.1	-2.1	-0.8	-2.1	-2.1	0.5	1.8	-0.5	-2.1	-2.1	-0.5	-2.1	1.4	-0.5	-0.6	0.1	-0.6	0.2	-0.5	4.2
Q5VWV5	2	-2.1	1.7	3.1	3.3	-0.5	-0.5	-2.1	-2.1	-2.1	-2.1	-0.1	0.2	-2.1	-0.4	-2.1	-0.1	2.1	-2.1	0.2	-2.1	1.1	-2.1	0	-2.1	-2.1	0.2	1.4	2.1	3.9	1.3	0.9	-2.1	-2.1	-0.3	0.7	-0.6	-2.1	-2.1	0.2	-2.1	-2.1	-2.1	1.2	-2.1	-2.1	-2.1	1.4	3.5
Q5VX10	1	-2.1	0.8	1.6	1.8	-2.1	-2.1	-2.1	-2.1	2.6	-0.5	0.5	0.7	-2.1	0.9	-2.1	-2.1	3.1	-2.1	-2.1	-2.1	-2.1	-2.1	-2.1	-2.1	-2.1	-2.1	-2.1	-2.1	-2.1	0.7	4.6	-2.1	-2.1	-2.1	-2.1	-2.1	-2.1	-2.1	-2.1	-2.1	0.8	-0.5	0.6	1.2	0.1	1.1	-2.1	3.1
Q5VXB8	1	-0.5	1.8	1.1	1.3	-2.1	-2.1	2.1	3.4	1.3	1.4	1.5	-2.1	-2.1	1.2	1.9	-1.1	0.5	-2.1	-2.1	-2.1	0.2	-0.7	2.3	0	-2.1	0.7	3.3	-0.5	1.1	0	1.5	-2.1	-2.1	-2.1	2.3	-2.1	0.1	-0.5	1.6	1.2	1.1	-2.1	3.8	0.1	0.6	1.1	-2.1	0.7
Q5VXK8	1	-2.1	-2.1	-0.4	0.1	-2.1	-2.1	-2.1	-0.5	-0.6	2.5	3.1	-2.1	2.1	0.2	0.6	-1.1	-0.6	3.3	2.5	-2.1	2.1	-0.5	0.2	-2.1	-2.1	-2.1	2.5	2.3	-0.3	2.5	1.7	-2.1	0	-0.3	0.2	1.8	0.1	-2.1	-2.1	-2.1	-2.1	-2.1	0.1	-2.1	-2.1	-2.1	-0.5	3.9
Q5VXK9	1	-2.1	-2.1	-0.4	0.1	-2.1	-2.1	-2.1	-0.5	-0.6	2.5	3.1	-2.1	2.1	0.2	0.6	-1.1	-0.6	3.3	2.5	-2.1	2.1	-0.5	0.2	-2.1	-2.1	-2.1	2.5	2.3	-0.3	2.5	1.7	-2.1	0	-0.3	0.2	1.8	0.1	-2.1	-2.1	-2.1	-2.1	-2.1	0.1	-2.1	-2.1	-2.1	-0.5	3.9
Q5VXL1	1	-2.1	-2.1	-0.4	0.1	-2.1	-2.1	-2.1	-0.5	-0.6	2.5	3.1	-2.1	2.1	0.2	0.6	-1.1	-0.6	3.3	2.5	-2.1	2.1	-0.5	0.2	-2.1	-2.1	-2.1	2.5	2.3	-0.3	2.5	1.7	-2.1	0	-0.3	0.2	1.8	0.1	-2.1	-2.1	-2.1	-2.1	-2.1	0.1	-2.1	-2.1	-2.1	-0.5	3.9
Q5VXL1	2	-0.5	-0.4	-0.4	0.9	-2.1	-2.1	-2.1	4.2	0.1	1.4	0.8	-2.1	1.7	-2.1	-0.2	-0.1	-0.6	2	1.3	-2.1	-0.5	3.1	-2.1	3.2	-2.1	1.1	2.1	2.7	-2.1	-2.1	-0.8	-2.1	-2.1	-2.1	2.5	-2.1	-2.1	-2.1	1.6	-2.1	0.3	-0.4	0.6	0.9	-0.6	-2.1	0.7	4.6
Q5VXL1	3	-2.1	1.2	0.4	1.4	-0.6	-2.1	-2.1	0.4	1	4.1	2.5	-2.1	-2.1	-0.4	-0.5	-0.1	0.3	-2.1	-2.1	-0.1	-2.1	-0.5	-2.1	0.2	1.8	-0.5	-0.5	-2.1	1.8	0.8	2.6	-2.1	-0.5	-2.1	-2.1	2	-0.5	0.2	1.8	0.2	-2.1	-2.1	0.1	-2.1	-2.1	-2.1	-2.1	4.3
Q5VYA4	1	-2.1	-2.1	-0.4	0.1	-2.1	-2.1	-2.1	-0.5	-0.6	2.7	3.1	-2.1	2	0.7	0.6	-1.1	0.7	3.1	2.3	-0.5	1.6	1.2	2.8	0.8	-2.1	-0.5	0.7	2.9	-2.1	1.9	2	-2.1	-2.1	1.3	1.6	0.1	-2.1	-2.1	-0.4	-0.5	-0.5	-2.1	0.1	0.6	-0.6	-2.1	3.2	3.2
Q5XKC0	1	-0.5	-0.4	-2.1	0.9	-2.1	-2.1	-0.5	-0.5	2	-0.5	0.6	-2.1	1.4	2	-2.1	1.8	3.5	-2.1	-0.5	-0.5	-2.1	1.1	1.3	0	-0.5	-2.1	4	2.2	-2.1	0.2	0.1	-0.5	-2.1	-2.1	3	-2.1	-0.6	-2.1	0.4	0.1	-0.5	-2.1	1	0.6	1	-0.5	2.9	3.3
Q5XKC0	2	-2.1	-0.4	-2.1	-2.1	-2.1	-2.1	-2.1	-2.1	-2.1	-2.1	-0.1	-2.1	-2.1	1.8	-2.1	-2.1	4.5	-2.1	-2.1	-0.1	1.6	-2.1	1.1	-2.1	-2.1	-2.1	0.2	-2.1	-2.1	3.6	3.4	-2.1	-2.1	-2.1	0.2	0.1	-2.1	-2.1	-2.1	-0.5	-0.5	-2.1	-2.1	-0.5	-2.1	-2.1	3.6	3.5
Q68A20	1	-2.1	-0.4	1.5	1.8	-2.1	-2.1	0.1	-2.1	4	1.9	-2.1	-2.1	-2.1	0.4	-2.1	0.5	1.7	-2.1	-2.1	-2.1	-2.1	-2.1	-2.1	-2.1	-2.1	-2.1	-2.1	-2.1	-2.1	0.7	4.6	-2.1	-2.1	-2.1	-2.1	-0.6	-2.1	-2.1	-2.1	-0.5	0.8	0.4	0.1	0.1	-0.6	0.2	-2.1	1.4
Q68DX9	1	-2.1	1.2	0.4	1.4	-0.6	-2.1	-2.1	0.4	1	4.1	2.5	-2.1	-2.1	-0.4	-0.5	-0.1	0.3	-2.1	-2.1	-0.1	-2.1	-0.5	-2.1	0.2	1.8	-0.5	-0.5	-2.1	1.8	0.8	2.6	-2.1	-0.5	-2.1	-2.1	2	-0.5	0.2	1.8	0.2	-2.1	-2.1	-0.6	-2.1	-2.1	-2.1	-0.1	4.6
Q68E08	1	-2.1	0.8	1.6	1.8	-2.1	-2.1	-2.1	-2.1	2.6	-0.5	0.5	0.7	-2.1	0.9	-2.1	-2.1	3.1	-2.1	-2.1	-2.1	-2.1	-2.1	-2.1	-2.1	-2.1	-2.1	-2.1	-2.1	-2.1	0.7	4.6	-2.1	-2.1	-2.1	-2.1	-2.1	-2.1	-2.1	-2.1	-2.1	0.8	-0.5	0.6	1.2	0.1	1.1	-2.1	3.1
Q6AWB9	1	-0.5	-0.4	-0.5	-2.1	-2.1	-2.1	0.7	-2.1	-0.5	1.4	3.4	-0.5	-2.1	1.5	-2.1	0.2	2.7	-0.5	-2.1	0.2	1.1	-2.1	0	0	-2.1	-2.1	4.3	-2.1	-0.3	0.8	-0.1	-2.1	0	-0.3	-2.1	2.6	0.1	-2.1	-2.1	-2.1	-0.5	-0.5	2.6	2.6	-2.1	0.2	-0.5	2.3
Q6AWB9	2	0.2	2.9	0.2	3.6	1	-0.5	-0.5	-2.1	-0.5	0.6	1.3	-0.5	-0.2	1.5	-2.1	-0.1	-0.6	1.5	1.1	0.5	1.1	-0.5	0.9	-2.1	-2.1	-2.1	2.7	2.3	-0.3	2.8	1.5	-2.1	0	0.5	0.2	1.4	0.1	-2.1	-2.1	-2.1	0.3	-2.1	0.9	0.1	0.1	-2.1	3.5	3.1
Q6IQ47	1	-2.1	-2.1	-0.5	1.1	-2.1	-2.1	-2.1	-2.1	2.5	-2.1	-0.5	1.1	-2.1	0.4	-2.1	-2.1	3.8	-2.1	-2.1	-2.1	0.7	3.6	-0.5	3.6	-2.1	1.6	2.1	1.2	-2.1	-2.1	-0.8	-2.1	-2.1	0.5	1.8	-0.5	-2.1	-2.1	-0.5	-2.1	1.4	-0.5	-0.6	0.1	-0.6	0.2	-0.5	4.2
Q6IQ47	2	-2.1	1.7	3.1	3.3	-0.5	-0.5	-2.1	-2.1	-2.1	-2.1	-0.1	0.2	-2.1	-0.4	-2.1	-0.1	2.1	-2.1	0.2	-2.1	1.1	-2.1	0	-2.1	-2.1	0.2	1.4	2.1	3.9	1.3	0.9	-2.1	-2.1	-0.3	0.7	-0.6	-2.1	-2.1	0.2	-2.1	-2.1	-2.1	1.2	-2.1	-2.1	-2.1	1.4	3.5
Q6MZU1	1	-2.1	-2.1	-0.4	0.1	-2.1	-2.1	-2.1	-0.5	-0.6	2.5	3.1	-2.1	2.1	0.2	0.6	-1.1	-0.6	3.3	2.5	-2.1	1.6	-2.1	-0.5	-2.1	-2.1	-2.1	-2.1	-2.1	-0.3	1.8	4.2	-2.1	1.3	-0.3	-0.5	1.4	0.1	-2.1	-0.5	-2.1	-2.1	-2.1	0.1	-2.1	-2.1	-2.1	-0.5	3.9
Q6MZU1	2	0.7	2.2	-2.1	1.7	-0.6	-2.1	-2.1	0.8	1.3	2.6	2.1	-2.1	-0.2	0.4	-2.1	1.4	2.2	0.8	0.7	-0.1	-0.5	1.5	2	0.8	-2.1	-2.1	1.6	-0.5	3.9	-0.2	0.9	-0.5	-2.1	-2.1	2.1	-2.1	-0.6	-2.1	-0.4	0.1	0.3	-0.4	0.6	0.9	-0.6	-2.1	0.7	4.6
Q6MZU1	3	-2.1	1.2	0.4	1.4	-0.6	-2.1	-2.1	0.4	1	4.1	2.5	-2.1	-2.1	-0.4	-0.5	-0.1	0.3	-2.1	-2.1	-0.1	-2.1	-0.5	-2.1	0.2	1.8	-0.5	-0.5	-2.1	1.8	0.8	2.6	-2.1	-0.5	-2.1	-2.1	2	-0.5	0.2	1.8	0.2	-2.1	-2.1	-0.6	-2.1	-2.1	-2.1	-0.1	4.6
Q6NTG0	1	0.2	2	2	2.8	1.1	-2.1	-0.5	2.9	0.2	-2.1	-0.8	-0.5	-0.2	-0.5	-2.1	1.1	2.2	-0.4	-0.5	-0.5	-2.1	-2.1	-2.1	-2.1	-2.1	-2.1	-2.1	-2.1	-2.1	1.5	4.5	-2.1	-2.1	-2.1	-2.1	-2.1	-2.1	-2.1	-2.1	-2.1	-2.1	-0.5	3	1.8	0.1	0.2	2.3	3.1
Q6NTG0	2	-0.5	0.4	0.9	2.1	-0.6	-2.1	-2.1	1.2	-2.1	3.7	0.9	-2.1	0.4	0.4	-2.1	2.6	1.2	-2.1	-2.1	-2.1	-2.1	-2.1	-2.1	-2.1	-2.1	0.2	-2.1	-2.1	-2.1	1.8	4.5	-2.1	-2.1	-2.1	-2.1	-2.1	-2.1	-2.1	-2.1	-2.1	0.3	-2.1	-0.6	0.9	-0.6	0.2	1.2	3.9
Q6P526	1	-2.1	1.5	1.8	1.6	-0.5	0.2	1.4	-2.1	-2.1	1.5	2.7	-0.5	-0.2	0.4	1.2	-0.1	1.9	-2.1	-2.1	-0.1	-0.5	-2.1	1.8	-2.1	-2.1	-2.1	-2.1	-2.1	-2.1	1.7	4.2	-2.1	-2.1	-2.1	-2.1	-2.1	-2.1	-2.1	-0.4	-2.1	0.3	-0.4	1.9	2.5	-0.5	-2.1	0.2	1.2
Q6PFW2	1	-2.1	1.5	1.8	1.6	-0.5	0.2	1.4	-2.1	-2.1	1.5	2.7	-0.5	-0.2	0.4	1.2	-0.1	1.9	-2.1	-2.1	-0.1	-0.5	-2.1	1.8	-2.1	-2.1	-2.1	-2.1	-2.1	-2.1	1.7	4.2	-2.1	-2.1	-2.1	-2.1	-2.1	-2.1	-2.1	-0.4	-2.1	0.3	-2.1	0.9	0.1	0.1	-2.1	0.7	-2.1
Q6PJD6	1	-0.5	-0.4	3	1.4	0.7	-2.1	1.8	-2.1	0.2	1	-2.1	-2.1	-0.2	-2.1	2.8	-1.1	2.2	-0.4	-2.1	-2.1	1.1	-2.1	0	-2.1	-2.1	-2.1	-0.5	-2.1	4.2	1.6	1.1	-2.1	-2.1	-2.1	0.7	0.1	-2.1	-2.1	-2.1	-2.1	-2.1	-2.1	0.6	0.6	-2.1	-0.5	2.2	4.2
Q6PJH1	1	-2.1	0.9	-2.1	-2.1	-2.1	-2.1	0.9	-0.5	-2.1	2	1.9	-2.1	1.4	1.5	-2.1	-2.1	3.5	-2.1	-2.1	0.7	-2.1	-2.1	-0.5	-0.5	-2.1	-2.1	-2.1	-2.1	-2.1	1.8	4.2	-2.1	-2.1	-2.1	-2.1	1.4	-2.1	-2.1	-2.1	-2.1	-0.5	-0.5	2.6	2.6	-2.1	0.2	-0.5	2.3
Q6VVE6	1	0.2	0.9	-2.1	-2.1	-0.6	-2.1	-2.1	-2.1	2	3	0.7	-2.1	-0.2	0.9	-2.1	-0.5	3.5	-2.1	0	-2.1	-2.1	-2.1	-2.1	-2.1	-2.1	-2.1	-2.1	-0.5	-2.1	4.2	2.7	-2.1	-2.1	-2.1	-2.1	-0.6	-2.1	-2.1	-2.1	-2.1	-0.5	0.3	0.6	0.6	-2.1	-0.5	-0.5	3.4
Q6VVE6	2	-0.5	2.5	-2.1	3.4	-0.6	-2.1	-2.1	-2.1	-2.1	0.2	0.8	0.2	-0.2	1.7	-2.1	-0.1	0.9	1.7	2.7	0.5	0.2	-2.1	-2.1	-2.1	-2.1	-2.1	-2.1	-0.5	-2.1	4.3	2	-2.1	-2.1	-2.1	-2.1	1.8	-2.1	-2.1	-2.1	-2.1	1.1	-2.1	-2.1	-2.1	-2.1	-2.1	-0.1	4.4
Q6VVE6	3	-0.5	0.9	3.6	-0.5	-2.1	0.7	1.6	1.5	-0.6	1.4	0.8	-2.1	-0.2	0.9	-2.1	-0.5	1.3	-0.4	1.4	-2.1	-2.1	1.1	0.8	0	-0.5	0.2	2.4	0.2	0.2	0.6	3.5	-2.1	-2.1	-2.1	2.5	-0.5	-2.1	-2.1	-0.4	-2.1	1.1	-2.1	-2.1	-2.1	-2.1	-2.1	-0.1	4.4
Q6ZMQ7	1	0.2	0.9	-2.1	-2.1	-0.6	-2.1	-2.1	-2.1	2	3	0.7	-2.1	-0.2	0.9	-2.1	-0.5	3.5	-2.1	0	-2.1	-2.1	-2.1	-2.1	-2.1	-2.1	-2.1	-2.1	-0.5	-2.1	4.2	2.7	-2.1	-2.1	-2.1	-2.1	-0.6	-2.1	-2.1	-2.1	-2.1	-0.5	0.3	0.6	0.6	-2.1	-0.5	-0.5	3.4
Q6ZMQ7	2	-0.5	2.5	-2.1	3.4	-0.6	-2.1	-2.1	-2.1	-2.1	0.2	0.8	0.2	-0.2	1.7	-2.1	-0.1	0.9	1.7	2.7	0.5	0.2	-2.1	-2.1	-2.1	-2.1	-2.1	-2.1	-0.5	-2.1	4.3	2	-2.1	-2.1	-2.1	-2.1	1.8	-2.1	-2.1	-2.1	-2.1	1.1	-2.1	-2.1	-2.1	-2.1	-2.1	-0.1	4.4
Q6ZMQ7	3	-0.5	0.9	3.6	-0.5	-2.1	0.7	1.6	1.5	-0.6	1.4	0.8	-2.1	-0.2	0.9	-2.1	-0.5	1.3	-0.4	1.4	-2.1	-2.1	1.1	0.8	0	-0.5	0.2	2.4	0.2	0.2	0.6	3.5	-2.1	-2.1	-2.1	2.5	-0.5	-2.1	-2.1	-0.4	-2.1	1.1	-2.1	-2.1	-2.1	-2.1	-2.1	-0.1	4.4
Q6ZQW2	1	-2.1	-0.5	3.3	3.2	-0.5	-0.5	-0.5	0.4	-2.1	-0.2	-0.8	-2.1	-0.2	-0.4	-2.1	-1.1	2.3	-2.1	-2.1	-2.1	-2.1	1.3	2.1	3.5	-2.1	-2.1	2.1	-0.5	-2.1	0.4	0.9	-2.1	-2.1	-2.1	2.4	-2.1	-2.1	-2.1	1.4	-2.1	0.8	-0.4	0.1	1.5	-0.6	-2.1	-0.1	3.9
Q6ZSU2	1	-2.1	0.9	-2.1	-2.1	-2.1	-2.1	0.9	-0.5	-2.1	2	1.9	-2.1	1.4	1.5	-2.1	-2.1	3.5	-2.1	-2.1	0.7	-2.1	-2.1	-0.5	-0.5	-2.1	-2.1	-2.1	-2.1	-2.1	1.8	4.2	-2.1	-2.1	-2.1	-2.1	1.4	-2.1	-2.1	-2.1	-2.1	-0.5	-0.5	2.6	2.6	-2.1	0.2	-0.5	2.3
Q6ZSU2	2	-2.1	0.9	-2.1	-2.1	-2.1	-2.1	0.9	-0.5	-2.1	2	1.9	-2.1	1.4	1.5	-2.1	-2.1	3.5	-2.1	-2.1	0.7	-2.1	-2.1	-2.1	-0.5	-2.1	-2.1	-2.1	-2.1	-2.1	2	4.4	-2.1	-2.1	-2.1	-2.1	-2.1	-2.1	-2.1	-2.1	-2.1	0.3	0.8	2.2	2.2	0.1	1.6	-2.1	1.1
Q6ZSU2	3	-2.1	1.2	-0.4	0.1	-2.1	-2.1	-2.1	-2.1	-2.1	0.7	1.8	0.2	-0.5	2.4	-2.1	-2.1	3.9	-2.1	-2.1	-2.1	-2.1	-2.1	0.2	-2.1	-2.1	1.1	-2.1	-2.1	-2.1	1.5	4.3	-2.1	-2.1	-2.1	-2.1	-2.1	-2.1	-2.1	-2.1	-2.1	1.4	-2.1	1	-2.1	-2.1	-2.1	-2.1	-2.1
Q6ZTT5	1	-0.5	2.5	-2.1	3.4	-0.6	-2.1	-2.1	-2.1	-2.1	0.2	0.8	0.2	-0.2	1.7	-2.1	-0.1	0.9	1.7	2.7	0.5	0.2	-2.1	-2.1	-2.1	-2.1	-2.1	-2.1	-0.5	-2.1	4.3	2	-2.1	-2.1	-2.1	-2.1	1.8	-2.1	-2.1	-2.1	-2.1	1.1	-2.1	-2.1	-2.1	-2.1	-2.1	-0.1	4.4
Q6ZTT5	2	-0.5	0.9	3.6	-0.5	-2.1	0.7	1.6	1.5	-0.6	1.4	0.8	-2.1	-0.2	0.9	-2.1	-0.5	1.3	-0.4	1.4	-2.1	-2.1	1.1	0.8	0	-0.5	0.2	2.4	0.2	0.2	0.6	3.5	-2.1	-2.1	-2.1	2.5	-0.5	-2.1	-2.1	-0.4	-2.1	1.1	-2.1	-2.1	-2.1	-2.1	-2.1	-0.1	4.4
Q6ZUP9	1	-2.1	-2.1	-0.4	0.1	-2.1	-2.1	-2.1	-0.5	-0.6	2.7	3.1	-2.1	2	0.7	0.6	-1.1	0.7	3.1	2.3	-0.5	1.6	1.2	2.8	0.8	-2.1	-0.5	0.7	2.9	-2.1	1.9	2	-2.1	-2.1	1.3	1.6	0.1	-2.1	-2.1	-0.4	-0.5	-0.5	-2.1	0.1	0.6	-0.6	-2.1	3.2	3.2
Q6ZVH3	1	0.2	0.9	-2.1	-2.1	-0.6	-2.1	-2.1	-2.1	2	3	0.7	-2.1	-0.2	0.9	-2.1	-0.5	3.5	-2.1	0	-2.1	-2.1	-2.1	-2.1	-2.1	-2.1	-2.1	-2.1	-0.5	-2.1	4.2	2.7	-2.1	-2.1	-2.1	-2.1	-0.6	-2.1	-2.1	-2.1	-2.1	-0.5	0.3	0.6	0.6	-2.1	-0.5	-0.5	3.4
Q6ZVH3	2	-0.5	2.5	-2.1	3.4	-0.6	-2.1	-2.1	-2.1	-2.1	0.2	0.8	0.2	-0.2	1.7	-2.1	-0.1	0.9	1.7	2.7	0.5	0.2	-2.1	-2.1	-2.1	-2.1	-2.1	-2.1	-0.5	-2.1	4.3	2	-2.1	-2.1	-2.1	-2.1	1.8	-2.1	-2.1	-2.1	-2.1	1.1	-2.1	-2.1	-2.1	-2.1	-2.1	-0.1	4.4
Q6ZVH3	3	-0.5	0.9	3.6	-0.5	-2.1	0.7	1.6	1.5	-0.6	1.4	0.8	-2.1	-0.2	0.9	-2.1	-0.5	1.3	-0.4	1.4	-2.1	-2.1	1.1	0.8	0	-0.5	0.2	2.4	0.2	0.2	0.6	3.5	-2.1	-2.1	-2.1	2.5	-0.5	-2.1	-2.1	-0.4	-2.1	1.1	-2.1	-2.1	-2.1	-2.1	-2.1	-0.1	4.4
Q75LH2	1	-2.1	1.2	1.5	2.4	-2.1	-2.1	3.9	-2.1	-2.1	-0.9	0.1	-2.1	-2.1	-0.4	0.2	-1.1	2.2	-2.1	-2.1	-0.5	0.2	1.1	1.8	0.8	-2.1	-0.5	2.9	-0.5	1.1	0.6	1.6	-2.1	-2.1	-2.1	2.1	-2.1	-2.1	-0.5	2	-0.5	0.8	-2.1	1.5	0.6	-2.1	1.3	2.5	2.9
Q75MU0	1	-0.5	2	-0.4	-0.5	2.7	-2.1	-2.1	-0.5	1.3	2.6	1.9	-2.1	0.6	-2.1	-2.1	-0.1	1.9	-0.4	-0.5	0.5	1.3	-0.7	0.8	-2.1	-2.1	0.2	-0.5	2.9	4	0.2	0.8	-2.1	-2.1	-0.3	1.3	0.1	-2.1	-2.1	1.2	-2.1	-0.5	-2.1	1.8	1.9	-0.5	-2.1	1.3	2.3
Q7L3H5	1	-2.1	0.9	-0.4	1.4	-2.1	-2.1	-2.1	4.2	0.6	1.3	0.5	-2.1	1.1	-2.1	-0.2	-0.5	0.3	1.5	1.3	-2.1	1.3	-2.1	0	-2.1	-2.1	-0.5	0.2	2.7	4.1	0.6	0.5	-2.1	-2.1	0.5	1.8	0.1	-2.1	-2.1	0.3	-2.1	0.8	-2.1	-2.1	0.1	-0.6	-2.1	-0.5	4.4
Q7RTU8	1	0.2	-0.4	3.2	2	-2.1	-2.1	2.1	1.2	-2.1	-2.1	-0.8	-2.1	-0.2	1.5	2.8	0.7	1.6	-0.4	-2.1	-2.1	1.6	-2.1	1.1	-2.1	-2.1	-2.1	0.2	-2.1	-2.1	2.8	4	-2.1	-2.1	-2.1	0.2	0.1	-2.1	-2.1	-2.1	-0.5	-2.1	-2.1	0.6	-2.1	-2.1	-2.1	2.4	4.5
Q7RTU8	2	0.7	1.8	0.8	1.9	1.1	-2.1	0.6	2.9	0.2	-0.9	0.3	-0.5	0.6	1.5	-2.1	0.9	2.2	-0.4	-0.5	0.5	0.2	-2.1	-2.1	-2.1	-2.1	0.2	-2.1	-2.1	-2.1	0.4	4.6	-2.1	-2.1	-2.1	-2.1	-0.6	-2.1	-2.1	-2.1	-2.1	-2.1	-2.1	-0.6	-2.1	-2.1	-2.1	-0.5	3.9
Q7RTU8	3	-0.5	0.8	2.8	0.1	-2.1	-2.1	-2.1	3.5	-0.6	-0.2	0.8	-2.1	-0.2	1.8	-2.1	-1.1	1.6	-0.4	0	-0.1	1.6	-2.1	0	0	-2.1	-0.5	0.2	2.7	4.1	0	0.7	-2.1	-2.1	0.5	1.3	1.2	-2.1	-2.1	-0.5	-2.1	0.3	-0.5	0.2	-0.5	-2.1	-2.1	-2.1	1.8
Q8IUU6	1	0.2	0.9	-2.1	-2.1	-0.6	-2.1	-2.1	-2.1	2	3	0.7	-2.1	-0.2	0.9	-2.1	-0.5	3.5	-2.1	0	-2.1	-2.1	-2.1	-2.1	-2.1	-2.1	-2.1	-2.1	-0.5	-2.1	4.2	2.7	-2.1	-2.1	-2.1	-2.1	-0.6	-2.1	-2.1	-2.1	-2.1	-0.5	0.3	0.6	0.6	-2.1	-0.5	-0.5	3.4
Q8IVF5	1	-2.1	-2.1	-0.4	0.1	-2.1	-2.1	-2.1	-0.5	-0.6	2.7	3.1	-2.1	2	0.7	0.6	-1.1	0.7	3.1	2.3	-0.5	1.6	1.2	2.8	0.8	-2.1	-0.5	0.7	2.9	-2.1	1.9	2	-2.1	-2.1	1.3	1.6	0.1	-2.1	-2.1	-0.4	-0.5	-0.5	-2.1	0.1	0.6	-0.6	-2.1	3.2	3.2
Q8IX26	1	-2.1	-2.1	-0.5	1.1	-2.1	-2.1	-2.1	-2.1	2.5	-2.1	-0.5	1.1	-2.1	0.4	-2.1	-2.1	3.8	-2.1	-2.1	-2.1	0.7	3.6	-0.5	3.6	-2.1	1.6	2.1	1.2	-2.1	-2.1	-0.8	-2.1	-2.1	0.5	1.8	-0.5	-2.1	-2.1	-0.5	-2.1	1.4	-0.5	-0.6	0.1	-0.6	0.2	-0.5	4.2
Q8IX26	2	-2.1	1.7	3.1	3.3	-0.5	-0.5	-2.1	-2.1	-2.1	-2.1	-0.1	0.2	-2.1	-0.4	-2.1	-0.1	2.1	-2.1	0.2	-2.1	1.1	-2.1	0	-2.1	-2.1	0.2	1.4	2.1	3.9	1.3	0.9	-2.1	-2.1	-0.3	0.7	-0.6	-2.1	-2.1	0.2	-2.1	-2.1	-2.1	1.2	-2.1	-2.1	-2.1	1.4	3.5
Q8IX27	1	-2.1	-2.1	-0.5	1.1	-2.1	-2.1	-2.1	-2.1	2.5	-2.1	-0.5	1.1	-2.1	0.4	-2.1	-2.1	3.8	-2.1	-2.1	-2.1	0.7	3.6	-0.5	3.6	-2.1	1.6	2.1	1.2	-2.1	-2.1	-0.8	-2.1	-2.1	0.5	1.8	-0.5	-2.1	-2.1	-0.5	-2.1	1.4	-0.5	-0.6	0.1	-0.6	0.2	-0.5	4.2
Q8IX27	2	-2.1	1.7	3.1	3.3	-0.5	-0.5	-2.1	-2.1	-2.1	-2.1	-0.1	0.2	-2.1	-0.4	-2.1	-0.1	2.1	-2.1	0.2	-2.1	1.1	-2.1	0	-2.1	-2.1	0.2	1.4	2.1	3.9	1.3	0.9	-2.1	-2.1	-0.3	0.7	-0.6	-2.1	-2.1	0.2	-2.1	-2.1	-2.1	1.2	-2.1	-2.1	-2.1	1.4	3.5
Q8IX28	1	-2.1	-2.1	-0.5	1.1	-2.1	-2.1	-2.1	-2.1	2.5	-2.1	-0.5	1.1	-2.1	0.4	-2.1	-2.1	3.8	-2.1	-2.1	-2.1	0.7	3.6	-0.5	3.6	-2.1	1.6	2.1	1.2	-2.1	-2.1	-0.8	-2.1	-2.1	0.5	1.8	-0.5	-2.1	-2.1	-0.5	-2.1	1.4	-0.5	-0.6	0.1	-0.6	0.2	-0.5	4.2
Q8IX28	2	-2.1	1.7	3.1	3.3	-0.5	-0.5	-2.1	-2.1	-2.1	-2.1	-0.1	0.2	-2.1	-0.4	-2.1	-0.1	2.1	-2.1	0.2	-2.1	1.1	-2.1	0	-2.1	-2.1	0.2	1.4	2.1	3.9	1.3	0.9	-2.1	-2.1	-0.3	0.7	-0.6	-2.1	-2.1	0.2	-2.1	-2.1	-2.1	1.2	-2.1	-2.1	-2.1	1.4	3.5
Q8IY28	1	-2.1	-2.1	-0.4	0.1	-2.1	-2.1	3.6	0.8	-2.1	-0.9	-2.1	-2.1	-2.1	-0.4	2.7	-2.1	2.4	-2.1	-2.1	-2.1	0.7	-2.1	4	1.4	-2.1	0.2	-0.5	2.2	-2.1	0.8	1.5	-2.1	-2.1	-2.1	1.1	-0.6	-2.1	-2.1	0.4	-2.1	-2.1	-2.1	1.8	-2.1	-2.1	-2.1	2.6	2.1
Q8TEA3	1	1.3	0.8	0.8	-2.1	0.6	-2.1	-2.1	-0.5	-2.1	3.3	1.8	-2.1	-2.1	1.5	-2.1	-0.1	0.9	-0.5	2.7	0.7	0.2	1.3	-2.1	1.7	-2.1	0.2	0.7	0.2	-2.1	1.5	4.1	-2.1	-2.1	1	1.8	-2.1	-2.1	-2.1	-0.4	-2.1	-2.1	-2.1	-2.1	-2.1	-2.1	-2.1	2.8	4.2
Q8WVA8	1	-0.5	-0.4	3	1.4	0.7	-2.1	1.8	-2.1	0.2	1	-2.1	-2.1	-0.2	-2.1	2.8	-1.1	2.2	-0.4	-2.1	-2.1	1.1	-2.1	0	-2.1	-2.1	-2.1	-0.5	-2.1	4.2	1.6	1.1	-2.1	-2.1	-2.1	0.7	0.1	-2.1	-2.1	-2.1	-2.1	-2.1	-2.1	0.6	0.6	-2.1	-0.5	2.2	4.2
Q8WVK0	1	-0.5	-2.1	0.9	1.4	-2.1	-2.1	3	2.3	-2.1	1.7	-0.1	-0.5	-0.2	-0.4	1.7	0.2	2	-0.4	-2.1	0.5	-0.5	-2.1	-2.1	-2.1	3.7	-2.1	-2.1	-2.1	-0.5	1.1	2.3	-2.1	-2.1	-2.1	-2.1	2.1	-0.5	-2.1	-2.1	-2.1	0.3	1.2	2.1	0.9	-2.1	-2.1	1	2.5
Q8WX96	1	1.1	0.3	-0.5	0.9	0.2	-2.1	-2.1	-0.5	0.1	3.6	0.9	-2.1	-0.2	-0.4	-2.1	-0.5	0.9	0.3	2.8	-0.1	-2.1	-2.1	-2.1	-2.1	-2.1	-2.1	-0.5	-2.1	-2.1	1.4	4.5	-2.1	-2.1	-2.1	-2.1	-2.1	-2.1	0.2	-2.1	-2.1	-2.1	-2.1	1.2	-2.1	0.1	-2.1	2.8	4.3
Q8WX97	1	1.1	0.3	-0.5	0.9	0.2	-2.1	-2.1	-0.5	0.1	3.6	0.9	-2.1	-0.2	-0.4	-2.1	-0.5	0.9	0.3	2.8	-0.1	-2.1	-2.1	-2.1	-2.1	-2.1	-2.1	-0.5	-2.1	-2.1	1.4	4.5	-2.1	-2.1	-2.1	-2.1	-2.1	-2.1	0.2	-2.1	-2.1	-2.1	-2.1	1.2	-2.1	0.1	-2.1	2.8	4.3
Q96B17	1	-0.5	0.3	1.7	1.4	-2.1	-2.1	4	0.4	-2.1	-0.2	0.5	-2.1	-2.1	-0.4	0.2	-2.1	2.2	-2.1	-2.1	-0.5	1.1	1.1	0.5	2.5	0.2	1.3	2.3	0.2	3.1	-1.4	-0.8	-2.1	0	1	1.3	1.9	0.1	-2.1	0.2	-2.1	0.3	-0.4	2.5	0.6	-0.6	-0.5	3	3.6
Q96KB4	1	-2.1	1.5	0.4	0.9	-0.6	-2.1	-2.1	0.4	0.6	4	2.5	-2.1	-0.2	-0.4	-0.5	-0.5	0.8	-0.4	-2.1	-0.1	-2.1	-0.5	-2.1	0.2	1.8	-0.5	-0.5	-2.1	1.8	0.8	2.6	-2.1	-0.5	-2.1	-2.1	2	-0.5	0.2	1.8	0.2	-2.1	-2.1	-0.6	-2.1	-2.1	-2.1	-0.1	4.6
Q9H2V6	2	-0.5	0.4	0.9	0.9	-2.1	-2.1	0.2	4.1	0.1	0.6	-2.1	-2.1	-2.1	0.4	-2.1	-1.1	2	-0.4	-2.1	-2.1	0.2	-2.1	-2.1	-2.1	-2.1	-2.1	4.3	-2.1	-2.1	1.3	1.5	-2.1	-2.1	-2.1	0.2	1.2	-2.1	-2.1	-2.1	-2.1	1.1	-2.1	0.6	0.1	-0.6	-2.1	-0.1	2.2
Q9H2V6	3	-2.1	-2.1	-2.1	-2.1	-2.1	-2.1	3.5	2.3	-0.6	-2.1	-2.1	-2.1	-2.1	0.4	1.6	-0.5	2.4	-2.1	-2.1	-2.1	-2.1	-2.1	-2.1	-2.1	-2.1	-2.1	-2.1	-2.1	-2.1	1.4	4.5	-2.1	-2.1	-2.1	-2.1	-2.1	-2.1	0.2	-2.1	-2.1	0.3	-0.4	-0.6	-2.1	-2.1	-2.1	-2.1	-0.1
Q9H2V6	4	-2.1	0.9	0.4	1.4	-2.1	-2.1	0.9	0.4	3.1	1.1	-2.1	-2.1	-2.1	-2.1	-2.1	2.2	3.2	-2.1	-2.1	-2.1	0.7	-2.1	-2.1	-2.1	-2.1	-2.1	-2.1	-2.1	2.9	1.5	3.9	-2.1	-2.1	-2.1	-2.1	-2.1	-2.1	-2.1	-2.1	-2.1	1.1	-2.1	-2.1	0.1	-2.1	-2.1	-2.1	4.4
Q9H5Y8	1	-2.1	0.9	0.4	1.4	-2.1	-2.1	0.9	0.4	3.1	1.1	-2.1	-2.1	-2.1	-2.1	-2.1	2.2	3.2	-2.1	-2.1	-2.1	0.7	-2.1	-2.1	-2.1	-2.1	-2.1	-2.1	-2.1	2.9	1.5	3.9	-2.1	-2.1	-2.1	-2.1	-2.1	-2.1	-2.1	-2.1	-2.1	1.1	-2.1	-2.1	0.1	-2.1	-2.1	-2.1	4.4
Q9H7Q6	1	1.3	0.3	0.8	-2.1	0.6	-2.1	-2.1	-0.5	-0.6	3.3	1.8	-2.1	-2.1	1.5	-2.1	-0.1	0.9	-0.5	2.7	0.7	-2.1	-2.1	3.8	-2.1	-2.1	-2.1	-2.1	-2.1	-2.1	1.5	3.1	-2.1	-2.1	-2.1	-2.1	-2.1	-2.1	0.2	-2.1	-2.1	1.1	-0.5	0.6	1.2	0.1	1.6	-2.1	3.3
Q9HBC4	2	-0.5	0.4	0.9	0.9	-2.1	-2.1	0.2	4.1	0.1	0.6	-2.1	-2.1	-2.1	0.4	-2.1	-1.1	2	-0.4	-2.1	-2.1	0.2	-2.1	-2.1	-2.1	-2.1	-2.1	4.3	-2.1	-2.1	1.3	1.5	-2.1	-2.1	-2.1	0.2	1.2	-2.1	-2.1	-2.1	-2.1	1.1	-2.1	0.6	0.1	-0.6	-2.1	-0.1	2.2
Q9HBC4	3	-2.1	-2.1	-2.1	-2.1	-2.1	-2.1	3.5	2.3	-0.6	-2.1	-2.1	-2.1	-2.1	0.4	1.6	-0.5	2.4	-2.1	-2.1	-2.1	-2.1	-2.1	3.8	-2.1	-2.1	0.2	-2.1	-2.1	-2.1	1.3	3.2	-2.1	-2.1	-2.1	-2.1	-2.1	-2.1	-2.1	-2.1	-2.1	0.3	-0.4	-0.6	-2.1	-2.1	-2.1	-2.1	-0.1
Q9HBC4	4	-2.1	0.9	0.4	1.4	-2.1	-2.1	0.9	0.4	3.1	1.1	-2.1	-2.1	-2.1	-2.1	-2.1	2.2	3.2	-2.1	-2.1	-2.1	0.7	-2.1	-2.1	-2.1	-2.1	-2.1	-2.1	-2.1	2.9	1.5	3.9	-2.1	-2.1	-2.1	-2.1	-2.1	-2.1	-2.1	-2.1	-2.1	1.1	-2.1	-2.1	0.1	-2.1	-2.1	-2.1	4.4
Q9HCD8	2	-0.5	0.4	0.9	0.9	-2.1	-2.1	0.2	4.1	0.1	0.6	-2.1	-2.1	-2.1	0.4	-2.1	-1.1	2	-0.4	-2.1	-2.1	0.2	-2.1	-2.1	-2.1	-2.1	-2.1	4.3	-2.1	-2.1	1.3	1.5	-2.1	-2.1	-2.1	0.2	1.2	-2.1	-2.1	-2.1	-2.1	1.1	-2.1	0.6	0.1	-0.6	-2.1	-0.1	2.2
Q9HCD8	3	-2.1	-2.1	-2.1	-2.1	-2.1	-2.1	3.5	2.3	-0.6	-2.1	-2.1	-2.1	-2.1	0.4	1.6	-0.5	2.4	-2.1	-2.1	-2.1	-2.1	-2.1	-2.1	-2.1	-2.1	-2.1	-2.1	-2.1	-2.1	1.4	4.5	-2.1	-2.1	-2.1	-2.1	-2.1	-2.1	0.2	-2.1	-2.1	0.3	-0.4	-0.6	-2.1	-2.1	-2.1	-2.1	-0.1
Q9HCD8	4	-2.1	0.9	0.4	1.4	-2.1	-2.1	0.9	0.4	3.1	1.1	-2.1	-2.1	-2.1	-2.1	-2.1	2.2	3.2	-2.1	-2.1	-2.1	0.7	-2.1	-2.1	-2.1	-2.1	-2.1	-2.1	-2.1	2.9	1.5	3.9	-2.1	-2.1	-2.1	-2.1	-2.1	-2.1	-2.1	-2.1	-2.1	1.1	-2.1	-2.1	0.1	-2.1	-2.1	-2.1	4.4
Q9NS63	1	0.2	-0.4	-2.1	0.1	-0.6	0.2	-2.1	-2.1	0.1	2.3	0.7	-2.1	-2.1	1.2	-2.1	1.6	3.7	-2.1	-2.1	1.2	-2.1	1.9	1.1	3.2	-2.1	-2.1	2.4	1.8	-2.1	-0.2	0.5	-2.1	-2.1	-2.1	2.4	-2.1	-0.6	-2.1	2	0.1	0.8	-2.1	4.1	0.1	-2.1	0.2	-0.5	-0.1
Q9UFG6	1	-2.1	-2.1	-0.4	0.1	-2.1	-2.1	-2.1	-0.5	-0.6	2.7	3.1	-2.1	2	0.7	0.6	-1.1	0.7	3.1	2.3	-0.5	1.6	1.2	2.8	0.8	-2.1	-0.5	0.7	2.9	-2.1	1.9	2	-2.1	-2.1	1.3	1.6	0.1	-2.1	-2.1	-0.4	-0.5	-0.5	-2.1	0.1	0.6	-0.6	-2.1	3.2	3.2
Q9UFU0	1	-2.1	0.9	-0.4	1.4	-2.1	-2.1	-2.1	4.2	0.6	1.3	0.5	-2.1	1.1	-2.1	-0.2	-0.5	0.3	1.5	1.3	-2.1	1.3	-2.1	0	-2.1	-2.1	-0.5	0.2	2.7	4.1	0.6	0.5	-2.1	-2.1	0.5	1.8	0.1	-2.1	-2.1	0.3	-2.1	0.8	-2.1	-2.1	0.1	-0.6	-2.1	-0.5	4.4
Q9UG07	1	-0.5	-0.4	3	1.4	0.7	-2.1	1.8	-2.1	0.2	1	-2.1	-2.1	-0.2	-2.1	2.8	-1.1	2.2	-0.4	-2.1	-2.1	1.1	-2.1	0	-2.1	-2.1	-2.1	-0.5	-2.1	4.2	1.6	1.1	-2.1	-2.1	-2.1	0.7	0.1	-2.1	-2.1	-2.1	-2.1	-2.1	-2.1	0.6	0.6	-2.1	-0.5	2.2	4.2
Q9UHV4	1	1.3	0.8	0.8	-2.1	0.6	-2.1	-2.1	-0.5	-2.1	3.3	1.8	-2.1	-2.1	1.5	-2.1	-0.1	0.9	-0.5	2.7	0.7	0.2	1.3	-2.1	1.7	-2.1	0.2	0.7	0.2	-2.1	1.5	4.1	-2.1	-2.1	1	1.8	-2.1	-2.1	-2.1	-0.4	-2.1	-2.1	-2.1	-2.1	-2.1	-2.1	-2.1	2.8	4.2
Q9UKW0	1	-2.1	-2.1	-0.4	0.1	-2.1	-2.1	-2.1	-0.5	-0.6	2.7	3.1	-2.1	2	0.7	0.6	-1.1	0.7	3.1	2.3	-0.5	1.6	1.2	2.8	0.8	-2.1	-0.5	0.7	2.9	-2.1	1.9	2	-2.1	-2.1	1.3	1.6	0.1	-2.1	-2.1	-0.4	-0.5	-0.5	-2.1	0.1	0.6	-0.6	-2.1	3.2	3.2
Q9UME6	1	-0.5	2.5	-2.1	3.4	-0.6	-2.1	-2.1	-2.1	-2.1	0.2	0.8	0.2	-0.2	1.7	-2.1	-0.1	0.9	1.7	2.7	0.5	0.2	-2.1	-2.1	-2.1	-2.1	-2.1	-2.1	-0.5	-2.1	4.3	2	-2.1	-2.1	-2.1	-2.1	1.8	-2.1	-2.1	-2.1	-2.1	1.1	-2.1	-2.1	-2.1	-2.1	-2.1	-0.1	4.4
Q9UME6	2	-0.5	0.9	3.6	-0.5	-2.1	0.7	1.6	1.5	-0.6	1.4	0.8	-2.1	-0.2	0.9	-2.1	-0.5	1.3	-0.4	1.4	-2.1	-2.1	1.1	0.8	0	-0.5	0.2	2.4	0.2	0.2	0.6	3.5	-2.1	-2.1	-2.1	2.5	-0.5	-2.1	-2.1	-0.4	-2.1	1.1	-2.1	-2.1	-2.1	-2.1	-2.1	-0.1	4.4
Q9UPZ2	1	0.2	-0.4	0.3	0.1	-2.1	-2.1	0.7	-0.5	2.1	-0.5	0.6	-2.1	1.4	1.5	2.8	1.6	1.9	-2.1	-0.5	-0.5	-2.1	1.3	1.3	0.8	-0.5	-2.1	4	2.2	-2.1	-0.5	0.1	-0.5	-2.1	-2.1	3.1	-2.1	-0.6	-2.1	-0.4	0.1	-0.5	-0.4	1.3	1.2	1	-0.5	2.9	3.1
Q9UPZ2	2	-0.5	-0.4	-0.4	0.1	-2.1	-2.1	-2.1	-2.1	0.1	-0.5	-2.1	-2.1	-2.1	2.7	-2.1	-0.5	4.3	-2.1	-2.1	0.2	1.1	-0.5	0.9	-2.1	-2.1	-0.5	0.2	1.6	-0.3	3.6	1.9	-2.1	0	-0.3	1.1	1.4	0.1	-2.1	-2.1	-2.1	0.8	-0.4	-2.1	0.1	-0.6	0.2	0.7	-0.1
RGS12	1	1.1	0.3	-0.5	0.9	0.2	-2.1	-2.1	-0.5	0.1	3.6	0.9	-2.1	-0.2	-0.4	-2.1	-0.5	0.9	0.3	2.8	-0.1	-2.1	-2.1	-2.1	-2.1	-2.1	-2.1	-0.5	-2.1	-2.1	1.4	4.5	-2.1	-2.1	-2.1	-2.1	-2.1	-2.1	0.2	-2.1	-2.1	-2.1	-2.1	1.2	-2.1	0.1	-2.1	2.8	4.3
RGS3	1	-0.5	1.8	1.1	1.3	-2.1	-2.1	2.1	3.4	1.3	1.4	1.5	-2.1	-2.1	1.2	1.9	-1.1	0.5	-2.1	-2.1	-2.1	0.2	-0.7	2.3	0	-2.1	0.7	3.3	-0.5	1.1	0	1.5	-2.1	-2.1	-2.1	2.3	-2.1	0.1	-0.5	1.6	1.2	1.1	-2.1	3.8	0.1	0.6	1.1	-2.1	0.7
RHG21	1	0.2	0.8	2	0.1	0.2	-2.1	-2.1	1.8	0.2	1.8	0.1	0.2	0.6	-0.4	-2.1	0.7	3	-2.1	0.7	-2.1	1.3	-2.1	1.8	0	-2.1	-0.5	2.9	-0.5	1.1	1.6	1.5	-2.1	-2.1	-2.1	1.1	0.6	-2.1	-0.5	1.6	-0.5	2.1	-2.1	3.7	0.1	-0.5	1.1	-2.1	-2.1
RHG23	1	-0.5	-0.4	1.2	0.9	-2.1	-2.1	-0.5	-2.1	-2.1	-2.1	0.7	-2.1	-2.1	1.5	-2.1	4.1	1.9	-2.1	-2.1	-0.5	1.3	-0.7	2.1	0.8	-2.1	0.7	3.2	-0.5	1.1	0	0.8	-2.1	-2.1	-0.3	2.3	1.2	-0.6	-0.5	1.6	0.6	-0.5	-0.4	0.2	0.9	-2.1	0.7	2.5	3.8
RHPN1	1	-2.1	0.9	3	1.4	0.2	-2.1	1.8	-2.1	0.2	0	-0.1	-2.1	-0.2	0.4	2.8	-0.5	2.1	-0.4	-2.1	-2.1	1.6	-2.1	-2.1	-2.1	-2.1	-2.1	-2.1	-0.5	-0.3	4.2	2	-2.1	1.3	-0.3	-0.5	1.4	0.1	-2.1	-2.1	-2.1	1.7	0.4	3.7	0.1	0.6	1.1	-2.1	0.7
RIMS1	1	-0.5	0.8	-0.4	1.5	-0.6	-2.1	-2.1	0.4	2.3	3.5	1.6	1.6	-2.1	0.8	-2.1	-1.1	1.8	-2.1	-2.1	-2.1	1.6	-0.5	1.6	0.8	-2.1	-0.5	1.6	2.3	-0.5	1.9	3.2	-2.1	-2.1	-2.1	1.4	0.1	-2.1	-2.1	-2.1	-0.5	-0.5	-2.1	-0.6	1.3	-0.6	-2.1	-0.1	3.9
RPGF6	1	1.3	0.8	0.8	-2.1	0.6	-2.1	-2.1	-0.5	-2.1	3.3	1.8	-2.1	-2.1	1.5	-2.1	-0.1	0.9	-0.5	2.7	0.7	0.2	1.3	-2.1	1.7	-2.1	0.2	0.7	0.2	-2.1	1.5	4.1	-2.1	-2.1	1	1.8	-2.1	-2.1	-2.1	-0.4	-2.1	-2.1	-2.1	-2.1	-2.1	-2.1	-2.1	2.8	4.2
SDCB1	1	-0.5	1.2	-0.4	2.1	-2.1	-2.1	0.2	4.1	-2.1	0.2	-0.1	-2.1	-2.1	1.2	-2.1	-1.1	1.8	-2.1	-2.1	-2.1	1.6	-0.7	1.3	-2.1	-2.1	-0.5	0.2	2.7	4.1	0.4	0.1	-2.1	-2.1	0.5	0.7	1.4	-2.1	-2.1	-0.5	-2.1	0.8	-2.1	-2.1	0.7	-2.1	-2.1	0.7	4.3
SDCB1	2	-2.1	-2.1	-0.4	0.1	0.1	-2.1	-2.1	-2.1	1	2.7	-2.1	-2.1	-2.1	-0.4	-2.1	-0.5	2.2	-2.1	3.7	-2.1	1.6	-2.1	0	1.4	-2.1	-2.1	3.2	0.7	2.8	-0.2	0.3	-2.1	0	0.5	1.6	2.2	0.1	-2.1	-2.1	-2.1	-0.5	-2.1	-0.6	-2.1	-2.1	-2.1	1	4
SDCB2	1	-2.1	0.9	-0.4	0.1	-2.1	-2.1	-2.1	-2.1	4	1.8	-2.1	-2.1	-2.1	1.5	-2.1	-2.1	2.2	-2.1	-2.1	-2.1	1.3	-0.7	1.3	-2.1	-2.1	-0.5	0.2	2.9	4.1	0.4	0.3	-2.1	-2.1	0.5	1.3	0.1	-2.1	-2.1	0.3	-2.1	0.8	-2.1	-2.1	0.7	-2.1	-2.1	0.7	4.3
SDCB2	2	-2.1	0.4	-0.4	1.4	-0.6	-2.1	0.1	0.4	-2.1	3.8	2.7	-2.1	-0.2	0.9	-0.5	0.5	1.5	-2.1	-2.1	-2.1	1.6	0.2	2.8	-2.1	-2.1	-0.5	0.2	2.9	-2.1	2.1	2.2	-2.1	-2.1	0.5	1.8	0.1	-2.1	-2.1	-0.4	-0.5	-0.5	-0.5	0.2	-0.5	-2.1	-2.1	-2.1	1.5
SHAN1	1	1.3	0.8	0.8	-2.1	0.6	-2.1	-2.1	-0.5	-2.1	3.3	1.8	-2.1	-2.1	1.5	-2.1	-0.1	0.9	-0.5	2.7	0.7	-2.1	-2.1	-2.1	-0.5	-2.1	-2.1	-2.1	-2.1	-2.1	1.4	4.5	-2.1	-2.1	-2.1	-2.1	-2.1	-2.1	-2.1	-2.1	-2.1	0.3	-0.5	0.2	-0.5	-2.1	-2.1	-2.1	1.8
SHAN2	1	1.3	0.8	0.8	-2.1	0.6	-2.1	-2.1	-0.5	-2.1	3.3	1.8	-2.1	-2.1	1.5	-2.1	-0.1	0.9	-0.5	2.7	0.7	-2.1	-2.1	-2.1	-0.5	-2.1	-2.1	-2.1	-2.1	-2.1	1.4	4.5	-2.1	-2.1	-2.1	-2.1	-2.1	-2.1	-2.1	-2.1	-2.1	0.3	-0.5	0.2	-0.5	-2.1	-2.1	-2.1	1.8
SHRM3	1	-2.1	-2.1	-0.5	1.5	-2.1	-2.1	-2.1	-2.1	-2.1	1.4	-0.5	1.1	-2.1	1.2	-2.1	-0.5	4.1	-2.1	-2.1	-2.1	-2.1	-0.5	-2.1	0.2	1.8	-0.5	-0.5	-2.1	1.8	1	2.6	-2.1	-0.5	-2.1	-2.1	2	-0.5	0.2	1.8	0.2	0.3	-0.5	2.6	2.6	-2.1	0.2	-0.5	2.3
SI1L1	1	-2.1	-2.1	0.4	0.1	-2.1	-2.1	-2.1	-0.5	-0.6	2.3	3.1	-2.1	2.1	0.2	0.6	-1.1	-0.3	3.3	2.5	-2.1	1.8	-0.5	1.6	-2.1	-2.1	-0.5	1.6	2	-0.5	2	3.1	-2.1	-2.1	-2.1	1.6	0.1	-2.1	-2.1	-2.1	-0.5	-2.1	-2.1	0.6	-0.5	-2.1	-0.5	2	4.3
SI1L2	1	-2.1	-2.1	0.4	0.1	-2.1	-2.1	-2.1	-0.5	-0.6	2.3	3.1	-2.1	2.1	0.2	0.6	-1.1	-0.3	3.3	2.5	-2.1	1.8	-0.5	1.6	-2.1	-2.1	-0.5	1.6	2	-0.5	2	3.1	-2.1	-2.1	-2.1	1.6	0.1	-2.1	-2.1	-2.1	-0.5	-2.1	-2.1	0.6	-0.5	-2.1	-0.5	2	4.3
SI1L3	1	1.6	2.2	0.2	2.2	0.7	-2.1	-2.1	0.4	1.3	2.7	-0.1	-2.1	0.4	0.3	-2.1	0.5	2.1	0.2	0.7	-0.1	1.1	0.2	2.1	0.7	-2.1	-0.5	2	2.1	1.6	1.3	1.5	-2.1	0	-0.3	1.1	1.4	0.1	-2.1	-2.1	-2.1	0.3	-0.5	2.5	1.1	-0.6	-2.1	2.7	3.4
SIPA1	1	-0.5	2.4	0.3	1.5	1.1	-2.1	1.2	2.7	-0.5	-2.1	-0.1	-0.5	-0.2	2	-2.1	-0.1	2.5	-2.1	-0.5	-0.5	1.1	-2.1	4	1.4	-2.1	0.2	0.2	2.2	-2.1	0.6	1.1	-2.1	-2.1	-0.3	1.6	-0.6	-2.1	-2.1	0.4	-2.1	0.3	-0.5	0.2	-0.5	-2.1	-2.1	0.7	1.5
SNTA1	1	-2.1	-2.1	-0.5	1.5	-2.1	-2.1	-2.1	-2.1	0.7	1.4	-0.5	1.1	-2.1	1.2	-2.1	-0.5	3.9	-2.1	-2.1	-2.1	-0.5	-2.1	-2.1	-2.1	-2.1	-2.1	-2.1	-2.1	-2.1	1.2	4.5	-2.1	-2.1	-2.1	-2.1	0.6	-2.1	-2.1	-2.1	-2.1	1.1	0.2	2.6	1.2	0.1	1.8	-0.5	-2.1
SNTB1	1	-2.1	-2.1	-0.5	1.5	-2.1	-2.1	-2.1	-2.1	0.7	1.4	-0.5	1.1	-2.1	1.2	-2.1	-0.5	3.9	-2.1	-2.1	-2.1	-0.5	-2.1	-2.1	-2.1	-2.1	-2.1	-2.1	-2.1	-2.1	1.2	4.5	-2.1	-2.1	-2.1	-2.1	0.6	-2.1	-2.1	-2.1	-2.1	1.1	0.3	2.3	2.6	-2.1	0.2	-0.5	2.5
SNTB2	1	-2.1	-2.1	-0.5	1.5	-2.1	-2.1	-2.1	-2.1	0.7	1.4	-0.5	1.1	-2.1	1.2	-2.1	-0.5	3.9	-2.1	-2.1	-2.1	-0.5	-2.1	-2.1	-2.1	-2.1	-2.1	-2.1	-2.1	-2.1	1.2	4.5	-2.1	-2.1	-2.1	-2.1	0.6	-2.1	-2.1	-2.1	-2.1	1.1	0.3	2.3	2.6	-2.1	0.2	-0.5	2.5
SNTG1	1	-2.1	-2.1	-0.5	1.5	-2.1	-2.1	-2.1	-2.1	0.7	1.4	-0.5	1.1	-2.1	1.2	-2.1	-0.5	3.9	-2.1	-2.1	-2.1	-2.1	-2.1	-2.1	-0.5	-2.1	-2.1	-2.1	-2.1	-2.1	2	4.4	-2.1	-2.1	-2.1	-2.1	-2.1	-2.1	-2.1	-2.1	-2.1	1.1	-0.5	0.1	0.6	-0.6	1.1	-2.1	-0.1
SNTG2	1	-2.1	-2.1	-0.5	1.5	-2.1	-2.1	-2.1	-2.1	0.7	1.4	-0.5	1.1	-2.1	1.2	-2.1	-0.5	3.9	-2.1	-2.1	-2.1	-2.1	-2.1	-2.1	-0.5	-2.1	-2.1	-2.1	-2.1	-2.1	2	4.4	-2.1	-2.1	-2.1	-2.1	-2.1	-2.1	-2.1	-2.1	-2.1	1.4	0.2	3	1	-2.1	0.7	0.7	0.5
STXB4	1	-2.1	-2.1	-0.4	0.1	-2.1	-2.1	-2.1	-0.5	-0.6	2.7	3.1	-2.1	2	0.7	0.6	-1.1	0.7	3.1	2.3	-0.5	-2.1	-0.7	0.8	-2.1	-2.1	-2.1	-2.1	-2.1	3.9	-0.2	3.3	-2.1	-2.1	-2.1	-2.1	-2.1	-2.1	-2.1	-0.4	-2.1	-2.1	-2.1	0.1	0.9	-2.1	-2.1	1.2	4.6
SYJ2B	1	-2.1	0.4	-2.1	0.9	-2.1	-2.1	-2.1	-2.1	0.1	-0.5	-0.1	-2.1	-2.1	1.5	-2.1	-0.1	4.4	-2.1	-2.1	0.2	-2.1	-2.1	0.9	-2.1	-2.1	1.1	-2.1	-2.1	-2.1	2	4.2	-2.1	-2.1	-2.1	-2.1	-2.1	-2.1	-2.1	-2.1	-2.1	0.8	-0.5	1.9	0.1	-2.1	1.3	-2.1	2.4
SYNP2	1	0.2	-0.4	1.5	0.9	-2.1	-2.1	3	2.3	0.1	1	0.6	-0.5	-2.1	2	1.4	0.5	1.4	-2.1	-2.1	-0.5	0.2	0.5	0	0.8	-2.1	0.2	1.1	1.6	-2.1	0.7	4	-2.1	-2.1	-2.1	2.4	0.6	-0.6	-2.1	-2.1	0.1	0.8	0.4	0.1	0.1	-0.6	0.2	-2.1	1.4
SYP2L	1	-2.1	-0.4	1.5	1.8	-2.1	-2.1	0.1	-2.1	4	1.9	-2.1	-2.1	-2.1	0.4	-2.1	0.5	1.7	-2.1	-2.1	-2.1	-2.1	-2.1	-2.1	-2.1	-2.1	-2.1	-2.1	-2.1	-2.1	0.7	4.6	-2.1	-2.1	-2.1	-2.1	-0.6	-2.1	-2.1	-2.1	-0.5	0.8	0.4	0.1	0.1	-0.6	0.2	-2.1	1.4
TIAM1	1	-0.5	0.4	3.6	1.2	-0.6	0.7	-2.1	2.7	0.1	1.9	0.5	-2.1	-0.2	0.4	-2.1	0.2	-0.6	0.9	1.4	-2.1	0.2	-0.7	2	0.8	-2.1	-2.1	1.1	2.4	3.9	0.4	0.3	-2.1	-2.1	0.5	0.7	1.2	-0.6	-2.1	0.4	-2.1	-2.1	-2.1	0.1	-2.1	-2.1	-2.1	2.7	4.3
TX1B3	1	-2.1	-2.1	-0.5	1.1	-2.1	-2.1	-2.1	-2.1	-2.1	1.4	-0.5	1.1	-2.1	1.5	-2.1	-0.5	4.1	-2.1	-2.1	-2.1	-2.1	-2.1	-2.1	-0.5	-2.1	-2.1	-2.1	-2.1	-2.1	2	4.4	-2.1	-2.1	-2.1	-2.1	-2.1	-2.1	-2.1	-2.1	-2.1	1.4	-2.1	-2.1	-2.1	-0.6	0.2	-2.1	4.3
USH1C	1	0.2	-0.4	3.2	2	-2.1	-2.1	2.1	1.2	-2.1	-2.1	-0.8	-2.1	-0.2	1.5	2.8	0.7	1.6	-0.4	-2.1	-2.1	1.6	-2.1	1.1	-2.1	-2.1	-2.1	0.2	-2.1	-2.1	2.8	4	-2.1	-2.1	-2.1	0.2	0.1	-2.1	-2.1	-2.1	-0.5	-2.1	-2.1	0.6	-2.1	-2.1	-2.1	2.4	4.5
USH1C	2	0.7	1.8	0.8	1.9	1.1	-2.1	0.6	2.9	0.2	-0.9	0.3	-0.5	0.6	1.5	-2.1	0.9	2.2	-0.4	-0.5	0.5	0.2	-2.1	-2.1	-2.1	-2.1	0.2	-2.1	-2.1	-2.1	0.4	4.6	-2.1	-2.1	-2.1	-2.1	-0.6	-2.1	-2.1	-2.1	-2.1	-2.1	-2.1	-0.6	-2.1	-2.1	-2.1	-0.5	3.9
USH1C	3	-0.5	0.8	2.8	0.1	-2.1	-2.1	-2.1	3.5	-0.6	-0.2	0.8	-2.1	-0.2	1.8	-2.1	-1.1	1.6	-0.4	0	-0.1	1.6	-2.1	0	0	-2.1	-0.5	0.2	2.7	4.1	0	0.7	-2.1	-2.1	0.5	1.3	1.2	-2.1	-2.1	-0.5	-2.1	0.3	-0.5	0.2	-0.5	-2.1	-2.1	-2.1	1.8
WHRN	1	-0.5	0.9	2.9	1.4	-2.1	-2.1	1.8	-2.1	-0.6	-0.5	-0.8	-2.1	-2.1	-0.4	2.8	-0.5	2.1	0.2	-0.5	-2.1	1.6	-2.1	-0.5	-2.1	-2.1	-2.1	-2.1	-2.1	-0.3	1.8	4.2	-2.1	1.3	-0.3	-0.5	1.4	0.1	-2.1	-0.5	-2.1	0.3	0.3	-2.1	1.7	-0.6	0.2	-0.1	-2.1
WHRN	2	-0.5	0.8	1.2	0.9	-0.6	0.2	2.1	0.7	0.7	1.9	0.2	-0.5	-0.2	-0.4	1.4	0.5	2.8	-0.4	-2.1	-2.1	-0.5	-2.1	-2.1	-2.1	-2.1	-2.1	-2.1	-2.1	-2.1	1.2	4.5	-2.1	-2.1	-2.1	-2.1	0.6	-2.1	-2.1	-2.1	-2.1	0.3	-2.1	1.8	2.2	0.2	-2.1	0.2	0.7
WHRN	3	-2.1	-2.1	0.4	0.1	-2.1	-2.1	-2.1	-0.5	-0.6	2.3	3.1	-2.1	2.1	0.8	0.6	-1.1	-0.6	3.3	2.5	-2.1	-2.1	-2.1	3.8	-2.1	-2.1	-2.1	-2.1	-2.1	-2.1	1.7	3.1	-2.1	-2.1	-2.1	-2.1	-2.1	-2.1	-2.1	-2.1	-2.1	-2.1	-0.4	0.1	0.1	-2.1	-2.1	-2.1	4.3
ZO1	1	-2.1	-2.1	-0.4	0.1	-2.1	-2.1	-2.1	-0.5	-0.6	2.5	3.1	-2.1	2.1	0.2	0.6	-1.1	-0.6	3.3	2.5	-2.1	1.6	-2.1	-0.5	-2.1	-2.1	-2.1	-2.1	-2.1	-0.3	1.8	4.2	-2.1	1.3	-0.3	-0.5	1.4	0.1	-2.1	-0.5	-2.1	-2.1	-2.1	0.1	-2.1	-2.1	-2.1	-0.5	3.9
ZO1	2	0.7	2.2	-2.1	1.7	-0.6	-2.1	-2.1	0.8	1.3	2.6	2.1	-2.1	-0.2	0.4	-2.1	1.4	2.2	0.8	0.7	-0.1	-0.5	1.5	2	0.8	-2.1	-2.1	1.6	-0.5	3.9	-0.2	0.9	-0.5	-2.1	-2.1	2.1	-2.1	-0.6	-2.1	-0.4	0.1	0.3	-0.4	0.6	0.9	-0.6	-2.1	0.7	4.6
ZO1	3	-2.1	1.2	0.4	1.4	-0.6	-2.1	-2.1	0.4	1	4.1	2.5	-2.1	-2.1	-0.4	-0.5	-0.1	0.3	-2.1	-2.1	-0.1	-2.1	-0.5	-2.1	0.2	1.8	-0.5	-0.5	-2.1	1.8	0.8	2.6	-2.1	-0.5	-2.1	-2.1	2	-0.5	0.2	1.8	0.2	-2.1	-2.1	-0.6	-2.1	-2.1	-2.1	-0.1	4.6
ZO2	1	-2.1	-2.1	-0.4	0.1	-2.1	-2.1	-2.1	-0.5	-0.6	2.5	3.1	-2.1	2.1	0.2	0.6	-1.1	-0.6	3.3	2.5	-2.1	2.1	-0.5	0.2	-2.1	-2.1	-2.1	2.5	2.3	-0.3	2.5	1.7	-2.1	0	-0.3	0.2	1.8	0.1	-2.1	-2.1	-2.1	-2.1	-2.1	0.1	-2.1	-2.1	-2.1	-0.5	3.9
ZO2	2	-0.5	-0.4	-0.4	0.9	-2.1	-2.1	-2.1	4.2	0.1	1.4	0.8	-2.1	1.7	-2.1	-0.2	-0.1	-0.6	2	1.3	-2.1	-0.5	3.1	-2.1	3.2	-2.1	1.1	2.1	2.7	-2.1	-2.1	-0.8	-2.1	-2.1	-2.1	2.5	-2.1	-2.1	-2.1	1.6	-2.1	0.3	-0.4	0.6	0.9	-0.6	-2.1	0.7	4.6
ZO2	3	-2.1	1.2	0.4	1.4	-0.6	-2.1	-2.1	0.4	1	4.1	2.5	-2.1	-2.1	-0.4	-0.5	-0.1	0.3	-2.1	-2.1	-0.1	-2.1	-0.5	-2.1	0.2	1.8	-0.5	-0.5	-2.1	1.8	0.8	2.6	-2.1	-0.5	-2.1	-2.1	2	-0.5	0.2	1.8	0.2	-2.1	-2.1	0.1	-2.1	-2.1	-2.1	-2.1	4.3
ZO3	1	-2.1	-2.1	-0.4	0.1	-2.1	-2.1	-2.1	-0.5	-0.6	2.5	3.1	-2.1	2.1	0.2	0.6	-1.1	-0.6	3.3	2.5	-2.1	1.3	-2.1	2.2	-2.1	-2.1	0.7	2	3.2	-0.3	0.4	0.3	-0.5	-2.1	0.5	2.5	1.4	0.1	-2.1	0.3	-2.1	-2.1	-2.1	0.1	-2.1	-2.1	-2.1	1.4	4.5
ZO3	2	-2.1	-2.1	-0.4	0.1	-2.1	-2.1	-2.1	-0.5	-0.6	2.5	3.1	-2.1	2.1	0.2	0.6	-1.1	-0.6	3.3	2.5	-2.1	-2.1	2.6	0.8	1.6	-0.5	0.2	2.3	2.1	-2.1	0.2	1.1	-0.5	-2.1	-2.1	3.1	-2.1	-0.6	0.2	-0.4	0.1	-2.1	-2.1	1.6	-2.1	-2.1	-2.1	1.8	4.6
ZO3	3	-2.1	1.5	0.4	0.9	-0.6	-2.1	-2.1	0.4	0.6	4	2.5	-2.1	-0.2	-0.4	-0.5	-0.5	0.8	-0.4	-2.1	-0.1	-2.1	-0.5	-2.1	0.2	1.8	-0.5	-0.5	-2.1	1.8	0.8	2.6	-2.1	-0.5	-2.1	-2.1	2	-0.5	0.2	1.8	0.2	-2.1	-2.1	-0.6	-2.1	-2.1	-2.1	-0.1	4.6
[truncated: 32 more columns]
