# Supplementary material for: Rewiring of PDZ Domain-Ligand Interaction Network Contributed to Eukaryotic Evolution
Source: PLoS Genet. 2012 Feb 9;8(2):e1002510. doi: 10.1371/journal.pgen.1002510 (PMC3276551; doi:10.1371/journal.pgen.1002510)
Supplement: Table S2 — Validation of PWMs on in vivo partners derived from various species. (XLS) [file pgen.1002510.s023.xls]

## Sheet: Sheet1
Table S2. Validation of PWMs on in vivo partners derived from various species.
Percentile	Human	Mouse	Rat	Rabit	Xenopus	Fly	Worm
0-10	105	70	104	3	1	6	1
10-20	4	2	4	0	0	0	0
20-30	0	1	4	0	1	0	0
30-40	2	1	4	0	0	0	0
40-50	2	0	1	0	0	0	0
50-60	1	0	0	0	0	0	0
60-70	0	0	0	0	0	0	0
70-80	1	0	0	0	0	0	0
80-90	1	0	0	0	0	0	0
90-100	0	0	0	0	0	0	0
Total	116	74	117	3	2	6	1
Fraction of known interactions in top 10 percentile (%)	90.5172	94.5946	88.8889	100	50	100	100
