# Supplementary material for: Rewiring of PDZ Domain-Ligand Interaction Network Contributed to Eukaryotic Evolution
Source: PLoS Genet. 2012 Feb 9;8(2):e1002510. doi: 10.1371/journal.pgen.1002510 (PMC3276551; doi:10.1371/journal.pgen.1002510)
Supplement: Table S3 — PDZ domain-ligand interactions in PDZNet. (XLS) [file pgen.1002510.s024.xls]

## Sheet: Supplementary Table 2
Table S3. PDZ domain-ligand interactions in PDZNet.
PDZ protein			Ligand
Uniprot ID	Domain ID	Subcellular localization	Uniprot ID	Subcellular localization	C-terminal	Binding Score
SNTG1	1	cyt, nuc	KCNA4	mem	ETDV	16.27
DLG3 (SAP102)	1	cyt	AT2B4	mem	ETSV	16.07
DLG4 (PSD-95)	2	cyt	AT2B4	mem	ETSV	16.07
DLG1 (SAP97)	3	cyt	AT2B4	mem	ETSV	16.07
DLG2 (PSD-93)	3	cyt	AT2B4	mem	ETSV	16.07
DLG3 (SAP102)	3	cyt	AT2B4	mem	ETSV	16.07
DLG4 (PSD-95)	3	cyt	AT2B4	mem	ETSV	16.07
DLG3 (SAP102)	2	cyt	KCNA4	mem	ETDV	15.97
MAGI2	1	nuc	NLGN1	mem	TTRV	15.37
NHRF3	3	cyt	CFTR	mem	DTRL	15.17
LRRC7	1	cyt	CTND2	nuc	DSWV	15.07
SNTA1	1	cyt	KCNA4	mem	ETDV	15.07
NHRF3	3	cyt	DLGP1	nuc	QTRL	15.07
PDZ11	1	cyt	AT2B4	mem	ETSV	14.97
DLG1 (SAP97)	2	cyt	TOPK	cyt	ETDV	14.97
DLG1 (SAP97)	2	cyt	KCNA4	mem	ETDV	14.97
DLG4 (PSD-95)	2	cyt	KCNA4	mem	ETDV	14.97
MPDZ	9	cyt	PKHA1	cyt, nuc	VSDV	14.97
DLG1 (SAP97)	1	cyt	TOPK	cyt	ETDV	14.77
DLG1 (SAP97)	1	cyt	KCNA4	mem	ETDV	14.77
DLG2 (PSD-93)	1	cyt	KCNA4	mem	ETDV	14.77
DLG3 (SAP102)	1	cyt	KCNA4	mem	ETDV	14.77
DLG4 (PSD-95)	1	cyt	KCNA4	mem	ETDV	14.77
SHAN1	1	cyt	DLGP1	nuc	QTRL	14.77
SHAN1	1	cyt	DLGP2	nuc	QTRL	14.77
SHAN2	1	cyt	DLGP1	nuc	QTRL	14.77
SHAN2	1	cyt	DLGP2	nuc	QTRL	14.77
DLG3 (SAP102)	1	cyt	GCYA2	cyt	ETSL	14.67
DLG4 (PSD-95)	2	cyt	GCYA2	cyt	ETSL	14.67
DLG4 (PSD-95)	2	cyt	AT2B2	mem	ETSL	14.67
DLG4 (PSD-95)	2	cyt	FZD1	mem	ETTV	14.67
DLG4 (PSD-95)	2	cyt	FZD2	mem	ETTV	14.67
DLG1 (SAP97)	3	cyt	GCYA2	cyt	ETSL	14.67
DLG1 (SAP97)	3	cyt	GP125	mem	ETTV	14.67
DLG1 (SAP97)	3	cyt	AT2B2	mem	ETSL	14.67
DLG2 (PSD-93)	3	cyt	GCYA2	cyt	ETSL	14.67
DLG2 (PSD-93)	3	cyt	AT2B2	mem	ETSL	14.67
DLG2 (PSD-93)	3	cyt	FZD1	mem	ETTV	14.67
DLG3 (SAP102)	3	cyt	GCYA2	cyt	ETSL	14.67
DLG4 (PSD-95)	3	cyt	GCYA2	cyt	ETSL	14.67
DLG4 (PSD-95)	3	cyt	AT2B2	mem	ETSL	14.67
DLG4 (PSD-95)	3	cyt	FZD1	mem	ETTV	14.67
DLG4 (PSD-95)	3	cyt	FZD2	mem	ETTV	14.67
DLG3 (SAP102)	1	cyt	CRIPT	cyt	QTSV	14.57
DLG4 (PSD-95)	2	cyt	CRIPT	cyt	QTSV	14.57
DLG1 (SAP97)	3	cyt	CRIPT	cyt	QTSV	14.57
DLG2 (PSD-93)	3	cyt	CRIPT	cyt	QTSV	14.57
DLG3 (SAP102)	3	cyt	CRIPT	cyt	QTSV	14.57
DLG4 (PSD-95)	3	cyt	CRIPT	cyt	QTSV	14.57
DLG1 (SAP97)	2	cyt	GP125	mem	ETTV	14.47
DLG2 (PSD-93)	2	cyt	KCNA4	mem	ETDV	14.47
SCRIB	2	cyt	VANG2	mem	ETSV	14.47
DLG1 (SAP97)	1	cyt	GP125	mem	ETTV	14.27
DLG2 (PSD-93)	1	cyt	FZD1	mem	ETTV	14.27
DLG4 (PSD-95)	1	cyt	FZD1	mem	ETTV	14.27
DLG4 (PSD-95)	1	cyt	FZD2	mem	ETTV	14.27
LAP2	1	cyt	ARVC	cyt	DSWV	14.27
LAP2	1	cyt	PKP4	nuc	DSWV	14.27
LAP2	1	cyt	CTND2	nuc	DSWV	14.27
NHRF3	2	cyt	CFTR	mem	DTRL	14.27
NHRF3	3	cyt	NPT1	mem	HTRL	14.27
NHRF3	3	cyt	NPT2A	mem	ATRL	14.27
CSKP	1	cyt	PRKN2	cyt, nuc	WFDV	14.07
NHRF2	1	cyt, nuc	WWTR1	cyt, nuc	LTWL	14.07
NHRF2	1	cyt, nuc	YAP1	nuc	LTWL	14.07
ARHGB	1	cyt	PLXB1	mem	VTDL	13.97
ARHGB	1	cyt	PLXB2	mem	VTDL	13.97
ARHGB	1	cyt	PLXB3	mem	VTDL	13.97
GRIP2	1	cyt	NMDE1	mem	ESDV	13.97
NHRF1	1	cyt	PAG1	mem	ITRL	13.97
DLG2 (PSD-93)	2	cyt	FZD1	mem	ETTV	13.97
DLG4 (PSD-95)	2	cyt	LRRC1	cyt	TTSV	13.97
GRIP2	2	cyt	NMDE1	mem	ESDV	13.97
NHRF1	2	cyt	S22AB	mem	STSL	13.97
DLG1 (SAP97)	3	cyt	LRRC1	cyt	TTSV	13.97
DLG4 (PSD-95)	3	cyt	LRRC1	cyt	TTSV	13.97
GIPC1	1	cyt	ACTN1	cyt	ESDL	13.87
SNTG1	1	cyt, nuc	DGKZ	cyt, nuc	ETAV	13.87
DLG4 (PSD-95)	2	cyt	FZD7	mem	ETAV	13.77
NHRF2	2	cyt, nuc	WWTR1	cyt, nuc	LTWL	13.77
NHRF2	2	cyt, nuc	YAP1	nuc	LTWL	13.77
DLG1 (SAP97)	3	cyt	FZD7	mem	ETAV	13.77
DLG2 (PSD-93)	3	cyt	FZD7	mem	ETAV	13.77
DLG4 (PSD-95)	3	cyt	FZD7	mem	ETAV	13.77
MPDZ	6	cyt	YAP1	nuc	LTWL	13.77
SNTA1	1	cyt	DGKZ	cyt, nuc	ETAV	13.67
SNTB1	1	cyt	DGKZ	cyt, nuc	ETAV	13.67
SNTB2	1	cyt	DGKZ	cyt, nuc	ETAV	13.67
NHRF1	2	cyt	YAP1	nuc	LTWL	13.67
DLG3 (SAP102)	1	cyt	CNKR2	cyt	ETHV	13.57
DLG2 (PSD-93)	2	cyt	NLGN3	mem	TTRV	13.57
DLG3 (SAP102)	2	cyt	NMDE2	mem	ESDV	13.57
DLG3 (SAP102)	2	cyt	NMDE1	mem	ESDV	13.57
DLG4 (PSD-95)	2	cyt	CNKR2	cyt	ETHV	13.57
DLG1 (SAP97)	3	cyt	CNKR2	cyt	ETHV	13.57
DLG2 (PSD-93)	3	cyt	CNKR2	cyt	ETHV	13.57
DLG3 (SAP102)	3	cyt	CNKR2	cyt	ETHV	13.57
DLG4 (PSD-95)	3	cyt	CNKR2	cyt	ETHV	13.57
MPDZ	9	cyt	PKHA2	cyt	TSDV	13.57
ZO2	1	cyt	CLD1	mem	KDYV	13.47
DLG1 (SAP97)	2	cyt	CNKR2	cyt	ETHV	13.47
NHRF1	1	cyt	CTNB1	cyt, nuc	DTDL	13.37
DLG4 (PSD-95)	2	cyt	APC	cyt	VTSV	13.37
NHRF2	2	cyt, nuc	TB10A	cyt, nuc	DTYL	13.37
DLG4 (PSD-95)	3	cyt	APC	cyt	VTSV	13.37
MPDZ	9	cyt	5HT2C	mem	ISSV	13.37
DLG1 (SAP97)	1	cyt	CNKR2	cyt	ETHV	13.27
DLG2 (PSD-93)	1	cyt	CNKR2	cyt	ETHV	13.27
DLG3 (SAP102)	1	cyt	SEM4C	mem	ESSV	13.27
DLG4 (PSD-95)	1	cyt	CNKR2	cyt	ETHV	13.27
DLG4 (PSD-95)	2	cyt	SEM4C	mem	ESSV	13.27
DLG4 (PSD-95)	2	cyt	SEM4G	mem	ESSV	13.27
DLG1 (SAP97)	3	cyt	SEM4C	mem	ESSV	13.27
DLG2 (PSD-93)	3	cyt	SEM4C	mem	ESSV	13.27
DLG3 (SAP102)	3	cyt	SEM4C	mem	ESSV	13.27
DLG4 (PSD-95)	3	cyt	SEM4C	mem	ESSV	13.27
DLG4 (PSD-95)	3	cyt	SEM4G	mem	ESSV	13.27
INADL	7	nuc	KCNA4	mem	ETDV	13.27
DLG2 (PSD-93)	2	cyt	AT2B4	mem	ETSV	13.17
DLG3 (SAP102)	2	cyt	AT2B4	mem	ETSV	13.17
DLG2 (PSD-93)	2	cyt	FZD4	mem	ETVV	13.07
DLG4 (PSD-95)	2	cyt	SEM4F	mem	ETSI	13.07
NHRF4	2	cyt	NPT2A	mem	ATRL	13.07
DLG4 (PSD-95)	3	cyt	SEM4F	mem	ETSI	13.07
NHRF1	1	cyt	NPT2A	mem	ATRL	12.97
DLG2 (PSD-93)	2	cyt	CNKR2	cyt	ETHV	12.97
DLG3 (SAP102)	2	cyt	CNKR2	cyt	ETHV	12.97
NHRF1	2	cyt	CFTR	mem	DTRL	12.97
LRRC7	1	cyt	CNKR2	cyt	ETHV	12.87
NHRF3	1	cyt	DLGP1	nuc	QTRL	12.87
NHRF1	2	cyt	P2RY1	mem	DTSL	12.87
NHRF1	2	cyt	RHG17	cyt	STAL	12.87
NHRF2	2	cyt, nuc	CFTR	mem	DTRL	12.87
DLG3 (SAP102)	1	cyt	NLGN3	mem	TTRV	12.77
DLG3 (SAP102)	1	cyt	NLGN1	mem	TTRV	12.77
NHRF1	1	cyt	CFTR	mem	DTRL	12.77
RGS3	1	cyt, nuc	PRKN2	cyt, nuc	WFDV	12.77
SNTA1	1	cyt	TGFA	mem	ETVV	12.77
DLG4 (PSD-95)	2	cyt	NLGNX	mem	TTRV	12.77
DLG4 (PSD-95)	2	cyt	NLGN1	mem	TTRV	12.77
DLG4 (PSD-95)	2	cyt	NLGN2	mem	TTRV	12.77
DLG4 (PSD-95)	2	cyt	NLGN3	mem	TTRV	12.77
NHRF1	2	cyt	AKA10	cyt, mit	STKL	12.77
DLG2 (PSD-93)	3	cyt	NLGN3	mem	TTRV	12.77
DLG3 (SAP102)	3	cyt	NLGN3	mem	TTRV	12.77
DLG3 (SAP102)	3	cyt	NLGN1	mem	TTRV	12.77
DLG4 (PSD-95)	3	cyt	NLGNX	mem	TTRV	12.77
DLG4 (PSD-95)	3	cyt	NLGN1	mem	TTRV	12.77
DLG4 (PSD-95)	3	cyt	NLGN2	mem	TTRV	12.77
DLG4 (PSD-95)	3	cyt	NLGN3	mem	TTRV	12.77
MPDZ	11	cyt	YAP1	nuc	LTWL	12.77
GRASP	1	cyt	DLGP1	nuc	QTRL	12.67
GRASP	1	cyt	DLGP3	nuc	QTRL	12.67
IL16	1	cyt, nuc	IRK10	mem	ISNV	12.67
SNTG1	1	cyt, nuc	ADA1D	mem	ETDI	12.67
IL16	2	cyt, nuc	IRK10	mem	ISNV	12.67
MAGI3	3	cyt	NMDE2	mem	ESDV	12.67
DLG3 (SAP102)	1	cyt	BAI1	mem	QTEV	12.57
MPP3	1	cyt	ACTN4	cyt, nuc	ESDL	12.57
NHRF1	1	cyt	YAP1	nuc	LTWL	12.57
DLG1 (SAP97)	2	cyt	AT2B4	mem	ETSV	12.57
DLG1 (SAP97)	2	cyt	NMDE2	mem	ESDV	12.57
DLG1 (SAP97)	2	cyt	NMDE1	mem	ESDV	12.57
DLG2 (PSD-93)	2	cyt	FZD7	mem	ETAV	12.57
DLG4 (PSD-95)	2	cyt	NMDE2	mem	ESDV	12.57
DLG4 (PSD-95)	2	cyt	BAI1	mem	QTEV	12.57
DLG4 (PSD-95)	2	cyt	NMDE1	mem	ESDV	12.57
NHRF1	2	cyt	TB10A	cyt, nuc	DTYL	12.57
NHRF2	2	cyt, nuc	PODXL	mem	DTHL	12.57
DLG3 (SAP102)	3	cyt	BAI1	mem	QTEV	12.57
DLG4 (PSD-95)	3	cyt	BAI1	mem	QTEV	12.57
MAGI2	5	nuc	NMDE1	mem	ESDV	12.57
NHRF3	1	cyt	S22AB	mem	STSL	12.47
NHRF3	1	cyt	KLH17	cyt	STSL	12.47
SNTA1	1	cyt	ADA1D	mem	ETDI	12.47
DLG1 (SAP97)	2	cyt	SCN4A	mem	ESLV	12.47
DLG1 (SAP97)	2	cyt	SCN5A	mem	ESIV	12.47
DLG4 (PSD-95)	2	cyt	PTPRG	mem	ESLV	12.47
DLG4 (PSD-95)	2	cyt	SCN5A	mem	ESIV	12.47
DLG4 (PSD-95)	2	cyt	PTPRZ	mem	ESLV	12.47
NHRF1	2	cyt	PAG1	mem	ITRL	12.47
MAGI3	3	cyt	VANG2	mem	ETSV	12.47
MAGI2	6	nuc	CTNB1	cyt, nuc	DTDL	12.47
DLG1 (SAP97)	1	cyt	AT2B4	mem	ETSV	12.37
DLG1 (SAP97)	1	cyt	NMDE2	mem	ESDV	12.37
DLG1 (SAP97)	1	cyt	NMDE1	mem	ESDV	12.37
DLG2 (PSD-93)	1	cyt	AT2B4	mem	ETSV	12.37
DLG2 (PSD-93)	1	cyt	NMDE2	mem	ESDV	12.37
DLG2 (PSD-93)	1	cyt	NMDE1	mem	ESDV	12.37
DLG3 (SAP102)	1	cyt	NMDE2	mem	ESDV	12.37
DLG3 (SAP102)	1	cyt	NMDE1	mem	ESDV	12.37
DLG4 (PSD-95)	1	cyt	AT2B4	mem	ETSV	12.37
DLG4 (PSD-95)	1	cyt	NMDE2	mem	ESDV	12.37
DLG4 (PSD-95)	1	cyt	NMDE1	mem	ESDV	12.37
GIPC2	1	cyt	SEM4C	mem	ESSV	12.37
LAP2	1	cyt	CTNB1	cyt, nuc	DTDL	12.37
NHRF2	1	cyt, nuc	CFTR	mem	DTRL	12.37
DLG1 (SAP97)	2	cyt	KCNA3	mem	FTDV	12.37
DLG4 (PSD-95)	2	cyt	KCNA3	mem	FTDV	12.37
INADL	5	nuc	CNKR2	cyt	ETHV	12.37
DLG1 (SAP97)	1	cyt	SCN4A	mem	ESLV	12.27
DLG1 (SAP97)	1	cyt	SCN5A	mem	ESIV	12.27
DLG2 (PSD-93)	1	cyt	SCN4A	mem	ESLV	12.27
DLG2 (PSD-93)	1	cyt	SCN5A	mem	ESIV	12.27
DLG3 (SAP102)	1	cyt	SCN4A	mem	ESLV	12.27
DLG3 (SAP102)	1	cyt	SCN5A	mem	ESIV	12.27
DLG4 (PSD-95)	1	cyt	PTPRG	mem	ESLV	12.27
DLG4 (PSD-95)	1	cyt	SCN5A	mem	ESIV	12.27
DLG4 (PSD-95)	1	cyt	PTPRZ	mem	ESLV	12.27
NHRF3	1	cyt	AKA10	cyt, mit	STKL	12.27
PTN13	1	cyt	TNR6	ext, mem	QSLV	12.27
SCRIB	1	cyt	VANG2	mem	ETSV	12.27
NHRF2	2	cyt, nuc	P2RY1	mem	DTSL	12.27
NHRF4	2	cyt	NPT1	mem	HTRL	12.27
PTN13	2	cyt	TNR6	ext, mem	QSLV	12.27
INADL	4	nuc	NRX2B	mem	EYYV	12.27
APBA2	1	cyt	NRX1B	mem	EYYV	12.17
DLG1 (SAP97)	1	cyt	KCNA3	mem	FTDV	12.17
DLG4 (PSD-95)	1	cyt	KCNA3	mem	FTDV	12.17
IL16	1	cyt, nuc	NMDE2	mem	ESDV	12.17
IL16	1	cyt, nuc	NMDE1	mem	ESDV	12.17
NHRF1	1	cyt	NPT1	mem	HTRL	12.17
PTN13	1	cyt	PKHA2	cyt	TSDV	12.17
SYJ2B	1	mit	RBP1	cyt	ETSI	12.17
APBA2	2	cyt	GRASP	cyt	ESQL	12.17
IL16	2	cyt, nuc	NMDE2	mem	ESDV	12.17
IL16	2	cyt, nuc	NMDE1	mem	ESDV	12.17
PTN13	2	cyt	PKHA2	cyt	TSDV	12.17
NHRF1	1	cyt	TRPC5	mem	TTRL	12.07
NHRF1	1	cyt	TRPC4	mem	TTRL	12.07
NHRF2	1	cyt, nuc	SRY	cyt	WTKL	12.07
DLG2 (PSD-93)	2	cyt	SCN4A	mem	ESLV	12.07
DLG2 (PSD-93)	2	cyt	NMDE2	mem	ESDV	12.07
DLG2 (PSD-93)	2	cyt	NMDE1	mem	ESDV	12.07
DLG2 (PSD-93)	2	cyt	SCN5A	mem	ESIV	12.07
DLG4 (PSD-95)	2	cyt	LRFN1	mem	ESTV	12.07
DLG4 (PSD-95)	2	cyt	LRFN2	mem	ESTV	12.07
NHRF3	2	cyt	AKA10	cyt, mit	STKL	12.07
NHRF3	3	cyt	AKA10	cyt, mit	STKL	12.07
AFAD (AFADIN)	1	cyt	PVRL1	mem	EWYV	11.97
AFAD (AFADIN)	1	cyt	PVRL3	mem	EWYV	11.97
DLG3 (SAP102)	1	cyt	LPHN1	mem	VTSL	11.97
DLG3 (SAP102)	1	cyt	DLGP4	nuc	QTRL	11.97
DLG3 (SAP102)	1	cyt	DLGP3	nuc	QTRL	11.97
DLG3 (SAP102)	1	cyt	DLGP1	nuc	QTRL	11.97
DLG3 (SAP102)	1	cyt	DLGP2	nuc	QTRL	11.97
MPP3	1	cyt	NMDE2	mem	ESDV	11.97
DLG4 (PSD-95)	2	cyt	LPHN1	mem	VTSL	11.97
DLG4 (PSD-95)	2	cyt	DLGP4	nuc	QTRL	11.97
DLG4 (PSD-95)	2	cyt	DLGP3	nuc	QTRL	11.97
DLG4 (PSD-95)	2	cyt	DLGP1	nuc	QTRL	11.97
DLG4 (PSD-95)	2	cyt	DLGP2	nuc	QTRL	11.97
DLG1 (SAP97)	3	cyt	DLGP4	nuc	QTRL	11.97
DLG1 (SAP97)	3	cyt	DLGP3	nuc	QTRL	11.97
DLG1 (SAP97)	3	cyt	DLGP1	nuc	QTRL	11.97
DLG1 (SAP97)	3	cyt	DLGP2	nuc	QTRL	11.97
DLG2 (PSD-93)	3	cyt	DLGP1	nuc	QTRL	11.97
DLG3 (SAP102)	3	cyt	LPHN1	mem	VTSL	11.97
DLG3 (SAP102)	3	cyt	DLGP4	nuc	QTRL	11.97
DLG3 (SAP102)	3	cyt	DLGP3	nuc	QTRL	11.97
DLG3 (SAP102)	3	cyt	DLGP1	nuc	QTRL	11.97
DLG3 (SAP102)	3	cyt	DLGP2	nuc	QTRL	11.97
DLG4 (PSD-95)	3	cyt	LPHN1	mem	VTSL	11.97
DLG4 (PSD-95)	3	cyt	DLGP4	nuc	QTRL	11.97
DLG4 (PSD-95)	3	cyt	DLGP3	nuc	QTRL	11.97
DLG4 (PSD-95)	3	cyt	DLGP1	nuc	QTRL	11.97
DLG4 (PSD-95)	3	cyt	DLGP2	nuc	QTRL	11.97
MAGI2	6	nuc	CTND2	nuc	DSWV	11.97
INADL	7	nuc	NLGN2	mem	TTRV	11.97
INADL	7	nuc	NLGN1	mem	TTRV	11.97
DLG3 (SAP102)	1	cyt	LRFN2	mem	ESTV	11.87
DLG4 (PSD-95)	1	cyt	LRFN1	mem	ESTV	11.87
DLG4 (PSD-95)	1	cyt	LRFN2	mem	ESTV	11.87
SNTA1	1	cyt	SCN4A	mem	ESLV	11.87
SNTB1	1	cyt	ADA1D	mem	ETDI	11.87
SNTB1	1	cyt	SCN5A	mem	ESIV	11.87
SNTB2	1	cyt	ADA1D	mem	ETDI	11.87
SNTB2	1	cyt	SCN5A	mem	ESIV	11.87
DLG3 (SAP102)	3	cyt	LRFN2	mem	ESTV	11.87
DLG4 (PSD-95)	3	cyt	LRFN1	mem	ESTV	11.87
DLG4 (PSD-95)	3	cyt	LRFN2	mem	ESTV	11.87
INADL	5	nuc	RHG17	cyt	STAL	11.87
ARHGC	1	cyt	PLXB1	mem	VTDL	11.77
ARHGC	1	cyt	PLXB2	mem	VTDL	11.77
ARHGC	1	cyt	PLXB3	mem	VTDL	11.77
MAGI3	1	cyt	FZD7	mem	ETAV	11.77
DLG1 (SAP97)	2	cyt	FZD7	mem	ETAV	11.77
DLG1 (SAP97)	2	cyt	FZD4	mem	ETVV	11.77
DLG3 (SAP102)	2	cyt	SCN4A	mem	ESLV	11.77
DLG3 (SAP102)	2	cyt	LRFN2	mem	ESTV	11.77
DLG4 (PSD-95)	2	cyt	CTRO	cyt	QSSV	11.77
DLG4 (PSD-95)	2	cyt	FZD4	mem	ETVV	11.77
NHRF1	2	cyt	VATB1	mit	DTAL	11.77
DLG4 (PSD-95)	3	cyt	CTRO	cyt	QSSV	11.77
MAGI3	4	cyt	FZD7	mem	ETAV	11.77
LIN7A	1	cyt	S6A12	mem	ETHL	11.67
PAR6A	1	cyt	CRUM3	ext	ERLI	11.67
DLG3 (SAP102)	2	cyt	BAI1	mem	QTEV	11.67
MAGI3	3	cyt	FZD7	mem	ETAV	11.67
NHRF3	3	cyt	S22AB	mem	STSL	11.67
NHRF3	3	cyt	KLH17	cyt	STSL	11.67
SCRIB	4	cyt	VANG2	mem	ETSV	11.67
INADL	7	nuc	CRIPT	cyt	QTSV	11.67
DLG1 (SAP97)	1	cyt	FZD7	mem	ETAV	11.57
DLG1 (SAP97)	1	cyt	FZD4	mem	ETVV	11.57
DLG2 (PSD-93)	1	cyt	FZD7	mem	ETAV	11.57
DLG2 (PSD-93)	1	cyt	FZD4	mem	ETVV	11.57
DLG3 (SAP102)	1	cyt	SSR2	mem	QTSI	11.57
DLG4 (PSD-95)	1	cyt	FZD7	mem	ETAV	11.57
DLG4 (PSD-95)	1	cyt	FZD4	mem	ETVV	11.57
PDZ11	1	cyt	AT2B2	mem	ETSL	11.57
PZRN3	1	cyt	PZRN3	cyt	VTTV	11.57
SNTB1	1	cyt	SCN4A	mem	ESLV	11.57
SNTB2	1	cyt	SCN4A	mem	ESLV	11.57
DLG1 (SAP97)	2	cyt	KCNA5	mem	ETDL	11.57
DLG4 (PSD-95)	2	cyt	KCNA5	mem	ETDL	11.57
WHRN	2	cyt	MYO15	cyt	ITLL	11.57
ZO1	2	cyt	CXG1	mem	SVWI	11.57
DLG3 (SAP102)	3	cyt	SSR2	mem	QTSI	11.57
APBA1	1	cyt	NRX1B	mem	EYYV	11.47
CNKR3	1	Unclassified	ARHG8	cyt	ETLV	11.47
GIPC1	1	cyt	SEM4C	mem	ESSV	11.47
MAGI3	1	cyt	VANG2	mem	ETSV	11.47
MPDZ	1	cyt	YAP1	nuc	LTWL	11.47
NHRF2	1	cyt, nuc	NPT2A	mem	ATRL	11.47
PDZD2	1	cyt	PKP4	nuc	DSWV	11.47
PDZD2	1	cyt	CTND2	nuc	DSWV	11.47
DLG2 (PSD-93)	2	cyt	GLSL	mit	ESMV	11.47
DLG4 (PSD-95)	2	cyt	KLH17	cyt	STSL	11.47
DLG4 (PSD-95)	3	cyt	KLH17	cyt	STSL	11.47
SCRIB	3	cyt	VANG2	mem	ETSV	11.47
MAGI3	4	cyt	VANG2	mem	ETSV	11.47
MPDZ	5	cyt	KIT	mem	HDDV	11.47
DLG1 (SAP97)	1	cyt	KCNA5	mem	ETDL	11.37
DLG4 (PSD-95)	1	cyt	KCNA5	mem	ETDL	11.37
NOS1	1	cyt	NMDE2	mem	ESDV	11.37
SNTG2	1	cyt	SCN5A	mem	ESIV	11.37
MPDZ	9	cyt	KIT	mem	HDDV	11.37
APBA2	1	cyt	PSN1	gol	QFYI	11.27
DLG3 (SAP102)	1	cyt	NMDE3	mem	ESEV	11.27
DLG3 (SAP102)	1	cyt	NMDE4	mem	ESEV	11.27
LRRC7	1	cyt	NMDE2	mem	ESDV	11.27
NHRF3	1	cyt	GUC2C	mem	STYF	11.27
SHAN1	1	cyt	GRIA1	mem	ATGL	11.27
SNTA1	1	cyt	MK12	cyt, mit	ETPL	11.27
DLG3 (SAP102)	2	cyt	NMDE3	mem	ESEV	11.27
DLG3 (SAP102)	2	cyt	ERBB4	mem	NTVV	11.27
DLG3 (SAP102)	2	cyt	NMDE4	mem	ESEV	11.27
DLG4 (PSD-95)	2	cyt	NMDE4	mem	ESEV	11.27
DLG4 (PSD-95)	2	cyt	NMDE3	mem	ESEV	11.27
NHRF1	2	cyt	TRPC5	mem	TTRL	11.27
NHRF1	2	cyt	TRPC4	mem	TTRL	11.27
NHRF1	2	cyt	S22A5	mem	STAF	11.27
DLG2 (PSD-93)	3	cyt	NMDE4	mem	ESEV	11.27
DLG3 (SAP102)	3	cyt	NMDE3	mem	ESEV	11.27
DLG3 (SAP102)	3	cyt	NMDE4	mem	ESEV	11.27
DLG4 (PSD-95)	3	cyt	NMDE4	mem	ESEV	11.27
DLG4 (PSD-95)	3	cyt	NMDE3	mem	ESEV	11.27
DLG4 (PSD-95)	1	cyt	BAI1	mem	QTEV	11.17
GRASP	1	cyt	BCR	cyt	STEV	11.17
NHRF1	1	cyt	TB10A	cyt, nuc	DTYL	11.17
NHRF3	1	cyt	CFTR	mem	DTRL	11.17
PDLI5	1	cyt	ACTN1	cyt	ESDL	11.17
RGS12	1	nuc	CXCR2	mem	STTL	11.17
DLG2 (PSD-93)	2	cyt	CRIPT	cyt	QTSV	11.17
DLG3 (SAP102)	2	cyt	CRIPT	cyt	QTSV	11.17
DLG3 (SAP102)	2	cyt	SCN5A	mem	ESIV	11.17
NHRF1	2	cyt	MRP2	mem	STKF	11.17
NHRF2	2	cyt, nuc	S22A5	mem	STAF	11.17
MAGI2	6	nuc	PLXB3	mem	VTDL	11.17
MAGI2	6	nuc	NMDE1	mem	ESDV	11.17
AFAD (AFADIN)	1	cyt	NRX3A	mem	EYYV	11.07
AFAD (AFADIN)	1	cyt	NRX2B	mem	EYYV	11.07
AFAD (AFADIN)	1	cyt	NRX1B	mem	EYYV	11.07
MAGI3	1	cyt	PLXB3	mem	VTDL	11.07
NHRF2	1	cyt, nuc	TB10A	cyt, nuc	DTYL	11.07
SNTA1	1	cyt	GLSL	mit	ESMV	11.07
NHRF4	3	cyt	GUC2C	mem	STYF	11.07
MAGI3	4	cyt	PLXB3	mem	VTDL	11.07
APBA1	1	cyt	PSN1	gol	QFYI	10.97
IL16	1	cyt, nuc	IRK15	mem	QSNV	10.97
PTN13	1	cyt	PKHA1	cyt, nuc	VSDV	10.97
USH1C	1	cyt	USH1C	cyt	LTFF	10.97
ZO1	1	cyt	CLD1	mem	KDYV	10.97
ZO1	1	cyt	CLD3	mem	KDYV	10.97
DLG1 (SAP97)	2	cyt	LRRC1	cyt	TTSV	10.97
DLG2 (PSD-93)	2	cyt	ERBB4	mem	NTVV	10.97
IL16	2	cyt, nuc	IRK15	mem	QSNV	10.97
PTN13	2	cyt	PKHA1	cyt, nuc	VSDV	10.97
MAGI3	3	cyt	TGFA	mem	ETVV	10.97
MAGI3	3	cyt	FZD4	mem	ETVV	10.97
DLG3 (SAP102)	1	cyt	EXOC4	nuc	ITTV	10.87
MAGI3	1	cyt	NMDE2	mem	ESDV	10.87
MPP5	1	cyt	AMOT	nuc	EYLI	10.87
NHRF2	1	cyt, nuc	AT2B2	mem	ETSL	10.87
ZO1	1	cyt	CLD5	mem	KNYV	10.87
ZO1	1	cyt	CLD6	mem	KNYV	10.87
APBA1	2	cyt	IRK12	mem	ESEI	10.87
DLG3 (SAP102)	2	cyt	NLGN3	mem	TTRV	10.87
DLG3 (SAP102)	2	cyt	NLGN1	mem	TTRV	10.87
DLG4 (PSD-95)	2	cyt	EXOC4	nuc	ITTV	10.87
LNX1	2	cyt	ABCA1	mem	ESYV	10.87
NHRF2	2	cyt, nuc	AT2B2	mem	ETSL	10.87
DLG3 (SAP102)	3	cyt	EXOC4	nuc	ITTV	10.87
DLG4 (PSD-95)	3	cyt	EXOC4	nuc	ITTV	10.87
MAGI3	4	cyt	NMDE2	mem	ESDV	10.87
INADL	7	nuc	NMDE2	mem	ESDV	10.87
INADL	7	nuc	NMDE1	mem	ESDV	10.87
MPDZ	12	cyt	ABCA1	mem	ESYV	10.87
DLG1 (SAP97)	1	cyt	LRRC1	cyt	TTSV	10.77
DLG2 (PSD-93)	1	cyt	NMDE4	mem	ESEV	10.77
DLG4 (PSD-95)	1	cyt	NMDE4	mem	ESEV	10.77
DLG4 (PSD-95)	1	cyt	LRRC1	cyt	TTSV	10.77
DLG4 (PSD-95)	1	cyt	NMDE3	mem	ESEV	10.77
LNX1	1	cyt	PKHA1	cyt, nuc	VSDV	10.77
NHRF1	1	cyt	S26A3	mem	ETKF	10.77
NHRF1	1	cyt	PLCB1	cyt	DTPL	10.77
APBA1	2	cyt	NRX1B	mem	EYYV	10.77
DLG2 (PSD-93)	2	cyt	CCG2	mem	TTPV	10.77
DLG2 (PSD-93)	2	cyt	SEM4C	mem	ESSV	10.77
DLG3 (SAP102)	2	cyt	SEM4C	mem	ESSV	10.77
INADL	5	nuc	MK12	cyt, mit	ETPL	10.77
AFAD (AFADIN)	1	cyt	JAG1	mem	EYIV	10.67
AFAD (AFADIN)	1	cyt	EPHB3	mem	PVQV	10.67
APBA3	1	cyt	PSN1	gol	QFYI	10.67
CSKP	1	cyt	NRX3A	mem	EYYV	10.67
CSKP	1	cyt	NRX2B	mem	EYYV	10.67
CSKP	1	cyt	NRX1B	mem	EYYV	10.67
MAGI2	1	nuc	DLGP1	nuc	QTRL	10.67
MAGI2	1	nuc	DLGP2	nuc	QTRL	10.67
MAGI2	1	nuc	DLGP3	nuc	QTRL	10.67
MAGI2	1	nuc	DLGP4	nuc	QTRL	10.67
NHRF1	1	cyt	GRK6	cyt	PTRL	10.67
DLG2 (PSD-93)	2	cyt	NMDE4	mem	ESEV	10.67
NHRF1	2	cyt	CTNB1	cyt, nuc	DTDL	10.67
NHRF3	3	cyt	SHKB1	nuc	ETSF	10.67
INADL	7	nuc	IRK10	mem	ISNV	10.67
CSKP	1	cyt	NMDE1	mem	ESDV	10.57
GIPC1	1	cyt	TPBG	mem	NSDV	10.57
MAGI2	1	nuc	ADRB1	mem	ESKV	10.57
PTN13	1	cyt	CTNB1	cyt, nuc	DTDL	10.57
USH1C	1	cyt	USBP1	nuc	DTFL	10.57
DLG1 (SAP97)	2	cyt	CRIPT	cyt	QTSV	10.57
DLG3 (SAP102)	2	cyt	GLSL	mit	ESMV	10.57
DLG4 (PSD-95)	2	cyt	LRRC7	cyt	ELTV	10.57
INADL	2	nuc	NRX2B	mem	EYYV	10.57
MAGI3	2	cyt	NMDE2	mem	ESDV	10.57
DLG1 (SAP97)	3	cyt	SCN4A	mem	ESLV	10.57
DLG2 (PSD-93)	3	cyt	SCN4A	mem	ESLV	10.57
DLG3 (SAP102)	3	cyt	SCN4A	mem	ESLV	10.57
DLG4 (PSD-95)	3	cyt	PTPRG	mem	ESLV	10.57
DLG4 (PSD-95)	3	cyt	LRRC7	cyt	ELTV	10.57
DLG4 (PSD-95)	3	cyt	PTPRZ	mem	ESLV	10.57
LNX1	4	cyt	ABCA1	mem	ESYV	10.57
GIPC1	1	cyt	ADRB1	mem	ESKV	10.47
NHRF2	1	cyt, nuc	ABCB8	mem, mit	QHKS	10.47
SHAN1	1	cyt	LPHN1	mem	VTSL	10.47
SHAN1	1	cyt	LPHN2	mem	VTSL	10.47
SHAN2	1	cyt	LPHN1	mem	VTSL	10.47
SHAN2	1	cyt	LPHN2	mem	VTSL	10.47
SNTA1	1	cyt	SCN5A	mem	ESIV	10.47
APBA2	2	cyt	NRX1B	mem	EYYV	10.47
LNX1	2	cyt	CSPG4	mem	QYWV	10.47
ZO3	2	cyt	CXG1	mem	SVWI	10.47
NHRF3	3	cyt	MRP2	mem	STKF	10.47
MPDZ	10	cyt	JAM1	mem	SFLV	10.47
DLG1 (SAP97)	1	cyt	CRIPT	cyt	QTSV	10.37
DLG2 (PSD-93)	1	cyt	CRIPT	cyt	QTSV	10.37
DLG4 (PSD-95)	1	cyt	CRIPT	cyt	QTSV	10.37
LDB3	1	cyt	ACTN2	cyt	ESDL	10.37
LIN7B	1	cyt	S6A12	mem	ETHL	10.37
LIN7C	1	cyt	S6A12	mem	ETHL	10.37
LNX1	1	cyt	ABCA1	mem	ESYV	10.37
MAGI2	1	nuc	TGFA	mem	ETVV	10.37
NHRF4	1	cyt	SO1C1	mem	ETQL	10.37
PDLI1	1	cyt	ACTN1	cyt	ESDL	10.37
PDLI1	1	cyt	ACTN2	cyt	ESDL	10.37
PDLI1	1	cyt	ACTN4	cyt, nuc	ESDL	10.37
PDLI4	1	cyt	ACTN1	cyt	ESDL	10.37
DLG3 (SAP102)	2	cyt	KCNA1	mem	LTDV	10.37
IL16	2	cyt, nuc	KCNA3	mem	FTDV	10.37
NHRF2	2	cyt, nuc	SRY	cyt	WTKL	10.37
PTN13	2	cyt	RPGF6	cyt	VSAV	10.37
IL16	3	cyt, nuc	KCNA3	mem	FTDV	10.37
PTN13	3	cyt	RPGF6	cyt	VSAV	10.37
PTN13	4	cyt	RPGF6	cyt	VSAV	10.37
INADL	5	nuc	KCNA4	mem	ETDV	10.37
AFAD (AFADIN)	1	cyt	EPHB6	mem	SVEV	10.27
DLG1 (SAP97)	3	cyt	TOPK	cyt	ETDV	10.27
DLG1 (SAP97)	3	cyt	FZD4	mem	ETVV	10.27
DLG1 (SAP97)	3	cyt	KCNA4	mem	ETDV	10.27
DLG2 (PSD-93)	3	cyt	FZD4	mem	ETVV	10.27
DLG2 (PSD-93)	3	cyt	KCNA4	mem	ETDV	10.27
DLG3 (SAP102)	3	cyt	KCNA4	mem	ETDV	10.27
DLG4 (PSD-95)	3	cyt	FZD4	mem	ETVV	10.27
DLG4 (PSD-95)	3	cyt	KCNA4	mem	ETDV	10.27
LNX1	4	cyt	PKHA1	cyt, nuc	VSDV	10.27
MPDZ	5	cyt	PKHA2	cyt	TSDV	10.27
INADL	9	nuc	CRIPT	cyt	QTSV	10.27
NHRF4	1	cyt	SO3A1	mem	ESVL	10.17
PTN13	1	cyt	TNR16	mem	TSPV	10.17
RGS12	1	nuc	RGS12	nuc	ATFV	10.17
SYJ2B	1	mit	AVR2A	mem	ESSL	10.17
ZO1	1	cyt	CXG1	mem	SVWI	10.17
DLG1 (SAP97)	2	cyt	SEM4C	mem	ESSV	10.17
NHRF2	2	cyt, nuc	PLCB3	cyt	NTQL	10.17
NHRF2	2	cyt, nuc	ABCB8	mem, mit	QHKS	10.17
NHRF3	2	cyt	S22AB	mem	STSL	10.17
NHRF3	2	cyt	KLH17	cyt	STSL	10.17
PTN13	2	cyt	TNR16	mem	TSPV	10.17
MAGI3	3	cyt	BAI1	mem	QTEV	10.17
ZO1	3	cyt	CXG1	mem	SVWI	10.17
NHRF3	4	cyt	SO1A2	mem	KTKL	10.17
NHRF3	4	cyt	S15A2	mem	KTKL	10.17
DLG3 (SAP102)	1	cyt	GUAD	cyt	SSSV	10.07
MPP6	1	cyt	ABCA1	mem	ESYV	10.07
NHRF2	1	cyt, nuc	ADRB2	mem	DSLL	10.07
ZO1	1	cyt	CLD4	mem	SNYV	10.07
ZO3	1	cyt	CXG1	mem	SVWI	10.07
DLG1 (SAP97)	2	cyt	GLSL	mit	ESMV	10.07
DLG3 (SAP102)	2	cyt	CCG2	mem	TTPV	10.07
DLG4 (PSD-95)	2	cyt	GUAD	cyt	SSSV	10.07
DLG4 (PSD-95)	2	cyt	GLSL	mit	ESMV	10.07
NHRF2	2	cyt, nuc	SGK1	cyt, er, nuc	DSFL	10.07
NHRF2	2	cyt, nuc	PGFRB	mem	DSFL	10.07
DLG1 (SAP97)	3	cyt	GUAD	cyt	SSSV	10.07
DLG3 (SAP102)	3	cyt	GUAD	cyt	SSSV	10.07
DLG4 (PSD-95)	3	cyt	GUAD	cyt	SSSV	10.07
NHRF3	3	cyt	S22A5	mem	STAF	10.07
ZO3	3	cyt	CXG1	mem	SVWI	10.07
DLG1 (SAP97)	1	cyt	SEM4C	mem	ESSV	9.97
DLG2 (PSD-93)	1	cyt	SEM4C	mem	ESSV	9.97
DLG2 (PSD-93)	1	cyt	NLGN3	mem	TTRV	9.97
DLG4 (PSD-95)	1	cyt	NLGNX	mem	TTRV	9.97
DLG4 (PSD-95)	1	cyt	SEM4C	mem	ESSV	9.97
DLG4 (PSD-95)	1	cyt	NLGN1	mem	TTRV	9.97
DLG4 (PSD-95)	1	cyt	NLGN2	mem	TTRV	9.97
DLG4 (PSD-95)	1	cyt	NLGN3	mem	TTRV	9.97
DLG4 (PSD-95)	1	cyt	SEM4G	mem	ESSV	9.97
IL16	1	cyt, nuc	KCND1	mem	ISSL	9.97
MPDZ	1	cyt	CSPG4	mem	QYWV	9.97
NHRF2	1	cyt, nuc	PODXL	mem	DTHL	9.97
SYJ2B	1	mit	AVR2B	mem	ESSI	9.97
IL16	2	cyt, nuc	KCND1	mem	ISSL	9.97
NHRF1	2	cyt	CAN6	cyt	LTEL	9.97
NHRF3	2	cyt	MRP2	mem	STKF	9.97
MAGI3	3	cyt	DSCL1	mem	YTLV	9.97
PTN13	3	cyt	PKHA1	cyt, nuc	VSDV	9.97
PTN13	4	cyt	PKHA1	cyt, nuc	VSDV	9.97
INADL	7	nuc	CNKR2	cyt	ETHV	9.97
DLG1 (SAP97)	1	cyt	GLSL	mit	ESMV	9.87
DLG2 (PSD-93)	1	cyt	GLSL	mit	ESMV	9.87
DLG3 (SAP102)	1	cyt	GLSL	mit	ESMV	9.87
DLG4 (PSD-95)	1	cyt	GLSL	mit	ESMV	9.87
NHRF1	1	cyt	PLCB2	cyt	ESRL	9.87
PDZD2	1	cyt	NRX1B	mem	EYYV	9.87
PTN13	1	cyt	RPGF6	cyt	VSAV	9.87
NHRF1	2	cyt	NPT2A	mem	ATRL	9.87
INADL	3	nuc	NMDE2	mem	ESDV	9.87
INADL	3	nuc	NMDE1	mem	ESDV	9.87
LNX1	4	cyt	5HT2A	mem	VSCV	9.87
INADL	9	nuc	KCNA4	mem	ETDV	9.87
CSKP	1	cyt	KCNA4	mem	ETDV	9.77
DLG4 (PSD-95)	1	cyt	APC	cyt	VTSV	9.77
GRASP	1	cyt	ZBTB5	nuc	STLL	9.77
MAGI2	1	nuc	PTEN	cyt	ITKV	9.77
NHRF2	1	cyt, nuc	P2RY1	mem	DTSL	9.77
NOS1	1	cyt	K6PF	cyt	EAAV	9.77
RGS3	1	cyt, nuc	EFNB1	mem	YYKV	9.77
RGS3	1	cyt, nuc	EFNB2	mem	YYKV	9.77
DLG2 (PSD-93)	2	cyt	GCYA2	cyt	ETSL	9.77
DLG2 (PSD-93)	2	cyt	AT2B2	mem	ETSL	9.77
DLG2 (PSD-93)	2	cyt	DLGP1	nuc	QTRL	9.77
DLG3 (SAP102)	2	cyt	GCYA2	cyt	ETSL	9.77
DLG4 (PSD-95)	2	cyt	TANC1	cyt	ESNV	9.77
INADL	2	nuc	NMDE2	mem	ESDV	9.77
INADL	2	nuc	NMDE1	mem	ESDV	9.77
NHRF1	2	cyt	GRK6	cyt	PTRL	9.77
NHRF2	2	cyt, nuc	NPT2A	mem	ATRL	9.77
NHRF3	2	cyt	GUC2C	mem	STYF	9.77
NHRF3	2	cyt	NPT2A	mem	ATRL	9.77
NHRF4	2	cyt	SO1C1	mem	ETQL	9.77
PTN13	2	cyt	APC	cyt	VTSV	9.77
DLG1 (SAP97)	3	cyt	TANC1	cyt	ESNV	9.77
DLG4 (PSD-95)	3	cyt	TANC1	cyt	ESNV	9.77
PTN13	3	cyt	APC	cyt	VTSV	9.77
MPDZ	4	cyt	CSPG4	mem	QYWV	9.77
PTN13	4	cyt	APC	cyt	VTSV	9.77
INADL	6	nuc	RHG17	cyt	STAL	9.77
MAGI2	6	nuc	TGFA	mem	ETVV	9.77
MPDZ	7	cyt	YAP1	nuc	LTWL	9.77
MPDZ	7	cyt	RHG17	cyt	STAL	9.77
IL16	1	cyt, nuc	KCND2	mem	VSAL	9.67
IL16	1	cyt, nuc	KCND3	mem	VSAL	9.67
LIN7A	1	cyt	NMDE2	mem	ESDV	9.67
LIN7A	1	cyt	ABCA1	mem	ESYV	9.67
MAGI2	1	nuc	EXOC4	nuc	ITTV	9.67
MPP3	1	cyt	CADM1	mem	EYFI	9.67
ZO1	1	cyt	CLD7	mem	KEYV	9.67
DLG1 (SAP97)	2	cyt	ERBB4	mem	NTVV	9.67
DLG4 (PSD-95)	2	cyt	ERBB4	mem	NTVV	9.67
IL16	2	cyt, nuc	KCND2	mem	VSAL	9.67
IL16	2	cyt, nuc	KCND3	mem	VSAL	9.67
INADL	2	nuc	KCNA4	mem	ETDV	9.67
NHRF1	2	cyt	PGFRB	mem	DSFL	9.67
NHRF1	2	cyt	PGFRA	mem	DSFL	9.67
NHRF1	2	cyt	S22A4	mem	ITAF	9.67
MAGI2	5	nuc	TGFA	mem	ETVV	9.67
DLG4 (PSD-95)	1	cyt	LRRC7	cyt	ELTV	9.57
LIN7C	1	cyt	5HT2C	mem	ISSV	9.57
NHRF1	1	cyt	ADRB2	mem	DSLL	9.57
NHRF2	1	cyt, nuc	S26A3	mem	ETKF	9.57
NHRF3	1	cyt	NPT1	mem	HTRL	9.57
NHRF3	1	cyt	S22AC	mem	STQF	9.57
NHRF3	1	cyt	NPT2A	mem	ATRL	9.57
NOS1	1	cyt	AT2B4	mem	ETSV	9.57
PICK1	1	cyt	SC6A3	mem	WLKV	9.57
ZO1	1	cyt	TRPC4	mem	TTRL	9.57
NHRF1	2	cyt	ABCB8	mem, mit	QHKS	9.57
NHRF1	2	cyt	PLCB3	cyt	NTQL	9.57
NHRF2	2	cyt, nuc	S22A4	mem	ITAF	9.57
INADL	3	nuc	KCNA4	mem	ETDV	9.57
PTN13	3	cyt	TNR6	ext, mem	QSLV	9.57
ZO1	3	cyt	TRPC4	mem	TTRL	9.57
PTN13	4	cyt	TNR6	ext, mem	QSLV	9.57
INADL	5	nuc	ZO3	cyt	ATDL	9.57
CNKR3	1	Unclassified	AMOT	nuc	EYLI	9.47
DLG1 (SAP97)	1	cyt	ERBB4	mem	NTVV	9.47
DLG2 (PSD-93)	1	cyt	ERBB4	mem	NTVV	9.47
DLG3 (SAP102)	1	cyt	ERBB4	mem	NTVV	9.47
DLG3 (SAP102)	1	cyt	KPCA	cyt	QSAV	9.47
DLG4 (PSD-95)	1	cyt	ERBB4	mem	NTVV	9.47
LNX1	1	cyt	PKHA2	cyt	TSDV	9.47
NHRF1	1	cyt	P2RY1	mem	DTSL	9.47
DLG4 (PSD-95)	2	cyt	5HT2C	mem	ISSV	9.47
DLG4 (PSD-95)	2	cyt	KPCA	cyt	QSAV	9.47
NHRF2	2	cyt, nuc	LPAR2	mem	DSTL	9.47
NHRF3	2	cyt	S22AC	mem	STQF	9.47
DLG3 (SAP102)	3	cyt	KPCA	cyt	QSAV	9.47
DLG4 (PSD-95)	3	cyt	5HT2C	mem	ISSV	9.47
DLG4 (PSD-95)	3	cyt	KPCA	cyt	QSAV	9.47
NHRF4	3	cyt	NPT2A	mem	ATRL	9.47
NHRF4	3	cyt	NPT1	mem	HTRL	9.47
NHRF3	4	cyt	GUC2C	mem	STYF	9.47
MAGI2	5	nuc	CTNB1	cyt, nuc	DTDL	9.47
MPDZ	5	cyt	ABCA1	mem	ESYV	9.47
PDZD2	5	cyt	NRX1B	mem	EYYV	9.47
MPDZ	9	cyt	ABCA1	mem	ESYV	9.47
CNKR3	1	Unclassified	FCSD2	cyt	ITLV	9.37
LNX2	1	cyt	LNX1	cyt	GTFL	9.37
MAGI2	1	nuc	DSCL1	mem	YTLV	9.37
NHRF1	1	cyt	CAN6	cyt	LTEL	9.37
NHRF2	1	cyt, nuc	SGK1	cyt, er, nuc	DSFL	9.37
NHRF2	1	cyt, nuc	PGFRB	mem	DSFL	9.37
PICK1	1	cyt	GRIA2	mem	SVKI	9.37
PICK1	1	cyt	GRIA3	mem	SVKI	9.37
RGS12	1	nuc	DLGP3	nuc	QTRL	9.37
SHAN1	1	cyt	DLG4 (PSD-95)	cyt	RERL	9.37
SHAN2	1	cyt	DLG4 (PSD-95)	cyt	RERL	9.37
DLG1 (SAP97)	2	cyt	KCNA1	mem	LTDV	9.37
DLG1 (SAP97)	2	cyt	KCNA2	mem	LTDV	9.37
DLG4 (PSD-95)	2	cyt	KCNA1	mem	LTDV	9.37
DLG4 (PSD-95)	2	cyt	KCNA2	mem	LTDV	9.37
INADL	2	nuc	SCN4A	mem	ESLV	9.37
NHRF1	2	cyt	PLCB1	cyt	DTPL	9.37
PTN13	2	cyt	RHG29	cyt	PQFV	9.37
PTN13	3	cyt	RHG29	cyt	PQFV	9.37
LNX1	4	cyt	LNX1	cyt	GTFL	9.37
PTN13	4	cyt	RHG29	cyt	PQFV	9.37
INADL	6	nuc	NLGN2	mem	TTRV	9.37
INADL	6	nuc	NLGN1	mem	TTRV	9.37
INADL	7	nuc	CCG2	mem	TTPV	9.37
AFAD (AFADIN)	1	cyt	JAM1	mem	SFLV	9.27
CSKP	1	cyt	SDC1	mem	EFYA	9.27
CSKP	1	cyt	SDC4	mem	EFYA	9.27
CSKP	1	cyt	SDC3	mem	EFYA	9.27
CSKP	1	cyt	SDC2	mem	EFYA	9.27
IL16	1	cyt, nuc	NMDE4	mem	ESEV	9.27
IL16	1	cyt, nuc	NMDE3	mem	ESEV	9.27
MAGI2	1	nuc	CTND2	nuc	DSWV	9.27
PTN13	1	cyt	APC	cyt	VTSV	9.27
PTN4	1	cyt	NMDE1	mem	ESDV	9.27
USH1C	1	cyt	CAD23	mem	ITEL	9.27
DLG3 (SAP102)	2	cyt	GUAD	cyt	SSSV	9.27
GRIP2	3	cyt	CSPG4	mem	QYWV	9.27
PTN13	3	cyt	PKHA2	cyt	TSDV	9.27
INADL	8	nuc	NRX2B	mem	EYYV	9.27
MPDZ	8	cyt	YAP1	nuc	LTWL	9.27
CNKR2	1	cyt	LRRC7	cyt	ELTV	9.17
DLG1 (SAP97)	1	cyt	KCNA1	mem	LTDV	9.17
DLG1 (SAP97)	1	cyt	KCNA2	mem	LTDV	9.17
DLG3 (SAP102)	1	cyt	KCNA1	mem	LTDV	9.17
DLG4 (PSD-95)	1	cyt	KCNA1	mem	LTDV	9.17
DLG4 (PSD-95)	1	cyt	SEM4F	mem	ETSI	9.17
DLG4 (PSD-95)	1	cyt	KCNA2	mem	LTDV	9.17
LNX1	1	cyt	5HT2B	mem	VSYV	9.17
DLG1 (SAP97)	2	cyt	ACTN2	cyt	ESDL	9.17
DLG1 (SAP97)	2	cyt	GCYA2	cyt	ETSL	9.17
DLG1 (SAP97)	2	cyt	AT2B2	mem	ETSL	9.17
DLG4 (PSD-95)	2	cyt	ACTN2	cyt	ESDL	9.17
DLG4 (PSD-95)	2	cyt	CAC1C	mem	VSSL	9.17
DLG4 (PSD-95)	3	cyt	CAC1C	mem	VSSL	9.17
MAGI3	3	cyt	PLXB3	mem	VTDL	9.17
MPDZ	3	cyt	ABCA1	mem	ESYV	9.17
NHRF3	3	cyt	S22A4	mem	ITAF	9.17
NHRF3	4	cyt	AKA10	cyt, mit	STKL	9.17
INADL	7	nuc	KPCA	cyt	QSAV	9.17
AFAD (AFADIN)	1	cyt	CNTP2	mem	EWLI	9.07
CSKP	1	cyt	JAM1	mem	SFLV	9.07
IL16	1	cyt, nuc	CAC1C	mem	VSSL	9.07
LNX1	1	cyt	LNX2	cyt	GSLV	9.07
PDLI5	1	cyt	TPM2	cyt	ITSL	9.07
PTN3	1	cyt	ADA17	mem	ETEC	9.07
SNTB1	1	cyt	MK12	cyt, mit	ETPL	9.07
ZO1	1	cyt	CLD2	mem	TGYV	9.07
DLG4 (PSD-95)	2	cyt	ADRB1	mem	ESKV	9.07
IL16	2	cyt, nuc	CAC1C	mem	VSSL	9.07
NHRF1	2	cyt	PLCB2	cyt	ESRL	9.07
NHRF1	2	cyt	ADRB2	mem	DSLL	9.07
NHRF4	2	cyt	SO3A1	mem	ESVL	9.07
DLG1 (SAP97)	3	cyt	IRK6	mem	ESKV	9.07
DLG4 (PSD-95)	3	cyt	ADRB1	mem	ESKV	9.07
INADL	6	nuc	ABCB8	mem, mit	QHKS	9.07
INADL	7	nuc	ZO3	cyt	ATDL	9.07
MPDZ	11	cyt	RHG17	cyt	STAL	9.07
DLG1 (SAP97)	1	cyt	ACTN2	cyt	ESDL	8.97
DLG1 (SAP97)	1	cyt	GCYA2	cyt	ETSL	8.97
DLG1 (SAP97)	1	cyt	AT2B2	mem	ETSL	8.97
DLG2 (PSD-93)	1	cyt	GCYA2	cyt	ETSL	8.97
DLG2 (PSD-93)	1	cyt	AT2B2	mem	ETSL	8.97
DLG4 (PSD-95)	1	cyt	ACTN2	cyt	ESDL	8.97
DLG4 (PSD-95)	1	cyt	GCYA2	cyt	ETSL	8.97
DLG4 (PSD-95)	1	cyt	AT2B2	mem	ETSL	8.97
GOPC	1	cyt, gol	GRID2	mem	GTSI	8.97
GOPC	1	cyt, gol	GRID1	mem	GTSI	8.97
RGS12	1	nuc	BCR	cyt	STEV	8.97
DLG2 (PSD-93)	2	cyt	MK12	cyt, mit	ETPL	8.97
DLG5	3	cyt	ABCA1	mem	ESYV	8.97
NHRF3	4	cyt	DLGP1	nuc	QTRL	8.97
MAGI2	5	nuc	NMDE3	mem	ESEV	8.97
APBA1	1	cyt	CAC1B	mem	DHWC	8.87
DLG3 (SAP102)	1	cyt	MK12	cyt, mit	ETPL	8.87
GIPC1	1	cyt	BCR	cyt	STEV	8.87
LIN7A	1	cyt	IRK12	mem	ESEI	8.87
NHRF3	1	cyt	SL9A3	mem	STHM	8.87
PARD3	1	cyt	PVRL1	mem	EWYV	8.87
PARD3	1	cyt	PVRL3	mem	EWYV	8.87
ZO3	1	cyt	CLD1	mem	KDYV	8.87
DLG4 (PSD-95)	2	cyt	MK12	cyt, mit	ETPL	8.87
MPDZ	2	cyt	CSPG4	mem	QYWV	8.87
NHRF2	2	cyt, nuc	SL9A3	mem	STHM	8.87
PARD3	2	cyt	PVRL1	mem	EWYV	8.87
PARD3	2	cyt	PVRL3	mem	EWYV	8.87
DLG1 (SAP97)	3	cyt	KCNA5	mem	ETDL	8.87
DLG1 (SAP97)	3	cyt	MK12	cyt, mit	ETPL	8.87
DLG2 (PSD-93)	3	cyt	MK12	cyt, mit	ETPL	8.87
DLG3 (SAP102)	3	cyt	MK12	cyt, mit	ETPL	8.87
DLG4 (PSD-95)	3	cyt	KCNA5	mem	ETDL	8.87
DLG4 (PSD-95)	3	cyt	MK12	cyt, mit	ETPL	8.87
INADL	9	nuc	CNKR2	cyt	ETHV	8.87
LNX1	1	cyt	IGSF5	mem	TTVV	8.77
NEB1	1	cyt	KAP1	cyt	SLTV	8.77
NHRF2	1	cyt, nuc	SO1A2	mem	KTKL	8.77
NHRF2	1	cyt, nuc	ACTN4	cyt, nuc	ESDL	8.77
NOS1	1	cyt	KPCA	cyt	QSAV	8.77
SNTA1	1	cyt	ABCA1	mem	ESYV	8.77
NHRF1	2	cyt	SL9A3	mem	STHM	8.77
SCRIB	3	cyt	ZO2	cyt	DTEL	8.77
INADL	9	nuc	RHG17	cyt	STAL	8.77
DLG4 (PSD-95)	1	cyt	EXOC4	nuc	ITTV	8.67
NHRF2	1	cyt, nuc	S22A9	mem	VTQF	8.67
DLG1 (SAP97)	2	cyt	GUAD	cyt	SSSV	8.67
DLG3 (SAP102)	2	cyt	KPCA	cyt	QSAV	8.67
DLG4 (PSD-95)	2	cyt	MCP	mem	FTSL	8.67
IL16	2	cyt, nuc	NMDE4	mem	ESEV	8.67
IL16	2	cyt, nuc	NMDE3	mem	ESEV	8.67
NHRF1	2	cyt	S26A3	mem	ETKF	8.67
NHRF3	2	cyt	SO1A2	mem	KTKL	8.67
NHRF3	2	cyt	S15A2	mem	KTKL	8.67
DLG4 (PSD-95)	3	cyt	MCP	mem	FTSL	8.67
NHRF3	4	cyt	S22AB	mem	STSL	8.67
NHRF3	4	cyt	KLH17	cyt	STSL	8.67
MAGI2	5	nuc	DSCL1	mem	YTLV	8.67
INADL	7	nuc	IRK15	mem	QSNV	8.67
MPDZ	9	cyt	CLD1	mem	KDYV	8.67
APBA2	1	cyt	PSN2	gol	QLYI	8.57
GOPC	1	cyt, gol	ABCB8	mem, mit	QHKS	8.57
LIN7B	1	cyt	NMDE2	mem	ESDV	8.57
LIN7B	1	cyt	ABCA1	mem	ESYV	8.57
LIN7C	1	cyt	ABCA1	mem	ESYV	8.57
LIN7C	1	cyt	NMDE2	mem	ESDV	8.57
MAGI3	1	cyt	TGFA	mem	ETVV	8.57
MAGI3	1	cyt	FZD4	mem	ETVV	8.57
MPP5	1	cyt	AMOL1	cyt	EVLI	8.57
NHRF1	1	cyt	VATB1	mit	DTAL	8.57
PICK1	1	cyt	JAM1	mem	SFLV	8.57
RIMS1	1	cyt	ERC2	cyt	GIWA	8.57
WHRN	1	cyt	LRP4	mem	ESQV	8.57
ZO2	1	cyt	BCR	cyt	STEV	8.57
DLG1 (SAP97)	2	cyt	CCG2	mem	TTPV	8.57
DLG3 (SAP102)	2	cyt	EXOC4	nuc	ITTV	8.57
DLG4 (PSD-95)	2	cyt	CCG2	mem	TTPV	8.57
NHRF2	2	cyt, nuc	S26A3	mem	ETKF	8.57
NHRF3	3	cyt	SSR5	mem	TSKL	8.57
PTN13	3	cyt	TNR16	mem	TSPV	8.57
MAGI3	4	cyt	TGFA	mem	ETVV	8.57
MAGI3	4	cyt	FZD4	mem	ETVV	8.57
PTN13	4	cyt	TNR16	mem	TSPV	8.57
INADL	7	nuc	SCN5A	mem	ESIV	8.57
AFAD (AFADIN)	1	cyt	EPHA7	mem	GIQV	8.47
ARHGC	1	cyt	ABCA1	mem	ESYV	8.47
DLG1 (SAP97)	1	cyt	GUAD	cyt	SSSV	8.47
DLG4 (PSD-95)	1	cyt	GUAD	cyt	SSSV	8.47
LIN7B	1	cyt	IRK12	mem	ESEI	8.47
LIN7C	1	cyt	IRK12	mem	ESEI	8.47
LIN7C	1	cyt	IRK2	mem	ESEI	8.47
PICK1	1	cyt	ERBB2	mem	DVPV	8.47
ZO1	1	cyt	CLD8	mem	SQYV	8.47
INADL	2	nuc	AMOT	nuc	EYLI	8.47
NHRF3	2	cyt	S22A4	mem	ITAF	8.47
INADL	3	nuc	SCN4A	mem	ESLV	8.47
MPDZ	3	cyt	JAM1	mem	SFLV	8.47
INADL	5	nuc	NMDE2	mem	ESDV	8.47
INADL	5	nuc	NMDE1	mem	ESDV	8.47
ARHGB	1	cyt	ABCA1	mem	ESYV	8.37
CSKP	1	cyt	DYN1	cyt	PFDL	8.37
DLG1 (SAP97)	1	cyt	CCG2	mem	TTPV	8.37
DLG2 (PSD-93)	1	cyt	CCG2	mem	TTPV	8.37
DLG3 (SAP102)	1	cyt	CCG2	mem	TTPV	8.37
DLG4 (PSD-95)	1	cyt	CCG2	mem	TTPV	8.37
GRASP	1	cyt	FCSD2	cyt	ITLV	8.37
MAGI2	1	nuc	RPGF2	cyt	VSAV	8.37
NHRF1	1	cyt	PGFRB	mem	DSFL	8.37
NHRF1	1	cyt	PGFRA	mem	DSFL	8.37
RPGF6	1	cyt	ABCA1	mem	ESYV	8.37
SHAN2	1	cyt	SL9A3	mem	STHM	8.37
SNTB1	1	cyt	ABCA1	mem	ESYV	8.37
SNTB2	1	cyt	ABCA1	mem	ESYV	8.37
LNX1	2	cyt	CXAR	ext, mem	GSIV	8.37
NHRF2	2	cyt, nuc	S22A9	mem	VTQF	8.37
INADL	3	nuc	NRX2B	mem	EYYV	8.37
NHRF4	3	cyt	SO1C1	mem	ETQL	8.37
ZO2	3	cyt	BCR	cyt	STEV	8.37
LNX1	4	cyt	5HT2B	mem	VSYV	8.37
LNX1	4	cyt	PKHA2	cyt	TSDV	8.37
NHRF3	4	cyt	SSR5	mem	TSKL	8.37
PTN13	4	cyt	PKHA2	cyt	TSDV	8.37
SCRIB	4	cyt	ZO2	cyt	DTEL	8.37
MAGI2	6	nuc	AVR2A	mem	ESSL	8.37
INADL	9	nuc	CCG2	mem	TTPV	8.37
INADL	9	nuc	NLGN2	mem	TTRV	8.37
INADL	9	nuc	NLGN1	mem	TTRV	8.37
APBA1	1	cyt	PSN2	gol	QLYI	8.27
DLG3 (SAP102)	1	cyt	IRK2	mem	ESEI	8.27
DLG3 (SAP102)	1	cyt	IRK12	mem	ESEI	8.27
DVL3	1	cyt	TP8L1	Unclassified	EGSL	8.27
LIN7B	1	cyt	IRK4	mem	ESAI	8.27
LIN7C	1	cyt	IRK4	mem	ESAI	8.27
MPDZ	1	cyt	JAM1	mem	SFLV	8.27
NHRF2	1	cyt, nuc	PLCB3	cyt	NTQL	8.27
RIMS1	1	cyt	CAC1C	mem	VSSL	8.27
APBA1	2	cyt	NLGN3	mem	TTRV	8.27
DLG3 (SAP102)	2	cyt	MK12	cyt, mit	ETPL	8.27
DLG4 (PSD-95)	2	cyt	IRK2	mem	ESEI	8.27
DLG4 (PSD-95)	2	cyt	IRK12	mem	ESEI	8.27
DLG4 (PSD-95)	2	cyt	NDOR1	cyt	ETWA	8.27
NHRF1	2	cyt	NPT1	mem	HTRL	8.27
NHRF2	2	cyt, nuc	ADRB2	mem	DSLL	8.27
PTN13	2	cyt	PDLI4	cyt	VELV	8.27
DLG1 (SAP97)	3	cyt	IRK2	mem	ESEI	8.27
DLG1 (SAP97)	3	cyt	IRK12	mem	ESEI	8.27
DLG2 (PSD-93)	3	cyt	IRK2	mem	ESEI	8.27
DLG2 (PSD-93)	3	cyt	IRK12	mem	ESEI	8.27
DLG3 (SAP102)	3	cyt	IRK2	mem	ESEI	8.27
DLG3 (SAP102)	3	cyt	IRK12	mem	ESEI	8.27
DLG4 (PSD-95)	3	cyt	IRK2	mem	ESEI	8.27
DLG4 (PSD-95)	3	cyt	IRK12	mem	ESEI	8.27
PTN13	3	cyt	PDLI4	cyt	VELV	8.27
LNX1	4	cyt	KIT	mem	HDDV	8.27
PTN13	4	cyt	PDLI4	cyt	VELV	8.27
INADL	9	nuc	KPCA	cyt	QSAV	8.27
MPDZ	11	cyt	5HT2C	mem	ISSV	8.27
LDB3	1	cyt	MYOZ2	cyt	SEDL	8.17
MAGI2	1	nuc	GRASP	cyt	ESQL	8.17
MPP5	1	cyt	CRUM3	ext	ERLI	8.17
MPP5	1	cyt	CRUM1	ext, mem	ERLI	8.17
NHRF1	1	cyt	S22A4	mem	ITAF	8.17
NOS1	1	cyt	CAPON (NOS1AP)	cyt	EIAV	8.17
SNTA1	1	cyt	SSR2	mem	QTSI	8.17
INADL	2	nuc	GLSL	mit	ESMV	8.17
INADL	2	nuc	IRK10	mem	ISNV	8.17
NHRF3	2	cyt	NPT1	mem	HTRL	8.17
NHRF3	2	cyt	DLGP1	nuc	QTRL	8.17
DLG1 (SAP97)	3	cyt	CCG2	mem	TTPV	8.17
DLG2 (PSD-93)	3	cyt	CCG2	mem	TTPV	8.17
DLG3 (SAP102)	3	cyt	CCG2	mem	TTPV	8.17
DLG4 (PSD-95)	3	cyt	CCG2	mem	TTPV	8.17
MPDZ	3	cyt	YAP1	nuc	LTWL	8.17
PDZD2	3	cyt	NRX1B	mem	EYYV	8.17
MPDZ	5	cyt	JAM1	mem	SFLV	8.17
INADL	9	nuc	IRK10	mem	ISNV	8.17
DLG4 (PSD-95)	1	cyt	NDOR1	cyt	ETWA	8.07
IL16	1	cyt, nuc	IRK4	mem	ESAI	8.07
LIN7B	1	cyt	GRIK2	mem	ETMA	8.07
NEB2	1	cyt	MK01	nuc	GYRS	8.07
PAR6B	1	cyt	CDC42	cyt	CVLL	8.07
PAR6G	1	cyt	CDC42	cyt	CVLL	8.07
PDLI7	1	cyt	TPM2	cyt	ITSL	8.07
PTN13	1	cyt	TRIP6	cyt, nuc	TTDC	8.07
DLG3 (SAP102)	2	cyt	IRK2	mem	ESEI	8.07
DLG3 (SAP102)	2	cyt	IRK12	mem	ESEI	8.07
DLG4 (PSD-95)	2	cyt	KCND1	mem	ISSL	8.07
INADL	2	nuc	CNKR2	cyt	ETHV	8.07
INADL	2	nuc	SCN5A	mem	ESIV	8.07
NHRF3	2	cyt	SHKB1	nuc	ETSF	8.07
PTN13	2	cyt	TRIP6	cyt, nuc	TTDC	8.07
DLG1 (SAP97)	3	cyt	PTEN	cyt	ITKV	8.07
DLG4 (PSD-95)	3	cyt	KCND1	mem	ISSL	8.07
GRIP2	3	cyt	GRIA2	mem	SVKI	8.07
GRIP2	3	cyt	GRIA3	mem	SVKI	8.07
INADL	3	nuc	NMDE4	mem	ESEV	8.07
INADL	3	nuc	NMDE3	mem	ESEV	8.07
PTN13	3	cyt	TRIP6	cyt, nuc	TTDC	8.07
GRIP1	5	er	CSPG4	mem	QYWV	8.07
GRIP2	5	cyt	CSPG4	mem	QYWV	8.07
MPDZ	11	cyt	PKHA1	cyt, nuc	VSDV	8.07
APBA3	1	cyt	PSN2	gol	QLYI	7.97
DLG4 (PSD-95)	1	cyt	CTRO	cyt	QSSV	7.97
NHRF3	1	cyt	MRP2	mem	STKF	7.97
PAR6A	1	cyt	CDC42	cyt	CVLL	7.97
PICK1	1	cyt	PRLHR	mem	SVVI	7.97
USH1C	1	cyt	USH1G	cyt	DTEL	7.97
ZO1	1	cyt	ZO2	cyt	DTEL	7.97
DLG3 (SAP102)	2	cyt	SSR2	mem	QTSI	7.97
DLG4 (PSD-95)	2	cyt	IRK4	mem	ESAI	7.97
NHRF1	2	cyt	RLBP1	cyt	NTAF	7.97
NHRF1	2	cyt	S22A9	mem	VTQF	7.97
ZO1	2	cyt	JAM2	mem	SFII	7.97
DLG1 (SAP97)	3	cyt	ADA17	mem	ETEC	7.97
DLG1 (SAP97)	3	cyt	IRK4	mem	ESAI	7.97
DLG2 (PSD-93)	3	cyt	IRK4	mem	ESAI	7.97
DLG4 (PSD-95)	3	cyt	IRK4	mem	ESAI	7.97
ZO1	3	cyt	ZO2	cyt	DTEL	7.97
LNX1	4	cyt	5HT2C	mem	ISSV	7.97
INADL	5	nuc	ABCB8	mem, mit	QHKS	7.97
GRIP2	6	cyt	GRIA2	mem	SVKI	7.97
GRIP2	6	cyt	GRIA3	mem	SVKI	7.97
MAGI2	6	nuc	PTEN	cyt	ITKV	7.97
MAGI2	6	nuc	EXOC4	nuc	ITTV	7.97
GRIP1	7	er	CSPG4	mem	QYWV	7.97
LRRC7	1	cyt	ACTN2	cyt	ESDL	7.87
LRRC7	1	cyt	ACTN4	cyt, nuc	ESDL	7.87
NHRF2	1	cyt, nuc	S22A4	mem	ITAF	7.87
RGS3	1	cyt, nuc	CNKR2	cyt	ETHV	7.87
USH1C	1	cyt	ANS4B	cyt	DTSL	7.87
ZO1	1	cyt	LNX1	cyt	GTFL	7.87
APBA2	2	cyt	NLGN3	mem	TTRV	7.87
GRIP2	2	cyt	CSPG4	mem	QYWV	7.87
MPDZ	2	cyt	YAP1	nuc	LTWL	7.87
NHRF2	2	cyt, nuc	ACTN4	cyt, nuc	ESDL	7.87
NHRF3	2	cyt	S22A5	mem	STAF	7.87
LNX1	3	cyt	ZO1	cyt	IDHF	7.87
ZO1	3	cyt	LNX1	cyt	GTFL	7.87
NHRF3	4	cyt	MRP2	mem	STKF	7.87
MAGI2	5	nuc	PLXB3	mem	VTDL	7.87
GRIP2	6	cyt	EFNB1	mem	YYKV	7.87
GRIP2	6	cyt	EFNB3	mem	YYKV	7.87
AFAD (AFADIN)	1	cyt	SRBS1	cyt	PLYL	7.77
GIPC1	1	cyt	ITA6	mem	ESYS	7.77
PARD3	1	cyt	1433B	cyt	EGEN	7.77
DLG1 (SAP97)	2	cyt	TANC1	cyt	ESNV	7.77
DLG1 (SAP97)	2	cyt	IRK2	mem	ESEI	7.77
DLG1 (SAP97)	2	cyt	IRK6	mem	ESKV	7.77
DLG1 (SAP97)	2	cyt	IRK12	mem	ESEI	7.77
DLG2 (PSD-93)	2	cyt	ABCA1	mem	ESYV	7.77
DLG3 (SAP102)	2	cyt	ABCA1	mem	ESYV	7.77
DLG5	2	cyt	GOGB1	gol	TGHL	7.77
PARD3	2	cyt	1433B	cyt	EGEN	7.77
SCRIB	2	cyt	APC	cyt	VTSV	7.77
MAGI3	3	cyt	ADRB1	mem	ESKV	7.77
NHRF4	3	cyt	MRP2	mem	STKF	7.77
NHRF4	3	cyt	S22A5	mem	STAF	7.77
LNX1	4	cyt	CXAR	ext, mem	GSIV	7.77
MPDZ	6	cyt	ABCA1	mem	ESYV	7.77
GRIP1	1	er	CSPG4	mem	QYWV	7.67
LNX1	1	cyt	YAP1	nuc	LTWL	7.67
MAGI2	1	nuc	AVR2A	mem	ESSL	7.67
INADL	2	nuc	NMDE4	mem	ESEV	7.67
INADL	2	nuc	NMDE3	mem	ESEV	7.67
MAGI3	2	cyt	FZD7	mem	ETAV	7.67
NHRF4	2	cyt	S22A4	mem	ITAF	7.67
PDZD2	2	cyt	PKP4	nuc	DSWV	7.67
PDZD2	2	cyt	CTND2	nuc	DSWV	7.67
PDZD2	2	cyt	LEPR	mem	DLTV	7.67
NHRF3	3	cyt	SO1A2	mem	KTKL	7.67
NHRF3	3	cyt	S15A2	mem	KTKL	7.67
NHRF3	3	cyt	S22AC	mem	STQF	7.67
NHRF3	3	cyt	GUC2C	mem	STYF	7.67
ZO1	3	cyt	CLD2	mem	TGYV	7.67
MAGI2	4	nuc	PLXB3	mem	VTDL	7.67
NHRF3	4	cyt	CFTR	mem	DTRL	7.67
INADL	5	nuc	SCN5A	mem	ESIV	7.67
MAGI2	5	nuc	ADRB1	mem	ESKV	7.67
MAGI2	6	nuc	NMDE3	mem	ESEV	7.67
INADL	9	nuc	MK12	cyt, mit	ETPL	7.67
MPDZ	10	cyt	CLD1	mem	KDYV	7.67
AFAD (AFADIN)	1	cyt	BCR	cyt	STEV	7.57
DLG1 (SAP97)	1	cyt	TANC1	cyt	ESNV	7.57
DLG1 (SAP97)	1	cyt	IRK2	mem	ESEI	7.57
DLG1 (SAP97)	1	cyt	IRK6	mem	ESKV	7.57
DLG1 (SAP97)	1	cyt	IRK12	mem	ESEI	7.57
DLG2 (PSD-93)	1	cyt	IRK2	mem	ESEI	7.57
DLG2 (PSD-93)	1	cyt	ABCA1	mem	ESYV	7.57
DLG2 (PSD-93)	1	cyt	IRK12	mem	ESEI	7.57
DLG3 (SAP102)	1	cyt	ABCA1	mem	ESYV	7.57
DLG4 (PSD-95)	1	cyt	ADRB1	mem	ESKV	7.57
DLG4 (PSD-95)	1	cyt	TANC1	cyt	ESNV	7.57
DLG4 (PSD-95)	1	cyt	IRK2	mem	ESEI	7.57
DLG4 (PSD-95)	1	cyt	IRK12	mem	ESEI	7.57
GRIP2	1	cyt	CSPG4	mem	QYWV	7.57
LAP2	1	cyt	LRRC1	cyt	TTSV	7.57
NHRF1	1	cyt	PLCB3	cyt	NTQL	7.57
PAR6A	1	cyt	MARK4	cyt	DLEL	7.57
DLG4 (PSD-95)	2	cyt	LIN7B	cyt	ESRG	7.57
IL16	2	cyt, nuc	IRK4	mem	ESAI	7.57
MPDZ	2	cyt	ABCA1	mem	ESYV	7.57
DLG4 (PSD-95)	3	cyt	LIN7B	cyt	ESRG	7.57
SCRIB	3	cyt	APC	cyt	VTSV	7.57
DLG4 (PSD-95)	1	cyt	KLH17	cyt	STSL	7.47
DLG5	1	cyt	ABCA1	mem	ESYV	7.47
DVL1	1	cyt	VANG2	mem	ETSV	7.47
DVL1	1	cyt	VANG1	mem	ETSV	7.47
INADL	1	nuc	CLD1	mem	KDYV	7.47
INADL	1	nuc	ABCB8	mem, mit	QHKS	7.47
MPP3	1	cyt	MCM7	nuc	ITFV	7.47
PAR3L	1	cyt	PAR6B	cyt	IITL	7.47
PDZD2	1	cyt	FOS	nuc	LLAL	7.47
SNTA1	1	cyt	IRK12	mem	ESEI	7.47
DLG2 (PSD-93)	2	cyt	IRK2	mem	ESEI	7.47
DLG2 (PSD-93)	2	cyt	IRK12	mem	ESEI	7.47
DLG1 (SAP97)	3	cyt	GLSL	mit	ESMV	7.47
DLG1 (SAP97)	3	cyt	NMDE2	mem	ESDV	7.47
DLG1 (SAP97)	3	cyt	NMDE1	mem	ESDV	7.47
DLG1 (SAP97)	3	cyt	SCN5A	mem	ESIV	7.47
DLG2 (PSD-93)	3	cyt	GLSL	mit	ESMV	7.47
DLG2 (PSD-93)	3	cyt	NMDE2	mem	ESDV	7.47
DLG2 (PSD-93)	3	cyt	ABCA1	mem	ESYV	7.47
DLG2 (PSD-93)	3	cyt	NMDE1	mem	ESDV	7.47
DLG2 (PSD-93)	3	cyt	SCN5A	mem	ESIV	7.47
DLG3 (SAP102)	3	cyt	GLSL	mit	ESMV	7.47
DLG3 (SAP102)	3	cyt	NMDE2	mem	ESDV	7.47
DLG3 (SAP102)	3	cyt	ABCA1	mem	ESYV	7.47
DLG3 (SAP102)	3	cyt	NMDE1	mem	ESDV	7.47
DLG3 (SAP102)	3	cyt	SCN5A	mem	ESIV	7.47
DLG4 (PSD-95)	3	cyt	GLSL	mit	ESMV	7.47
DLG4 (PSD-95)	3	cyt	NMDE2	mem	ESDV	7.47
DLG4 (PSD-95)	3	cyt	NMDE1	mem	ESDV	7.47
DLG4 (PSD-95)	3	cyt	SCN5A	mem	ESIV	7.47
MPDZ	3	cyt	CSPG4	mem	QYWV	7.47
NHRF3	3	cyt	SL9A3	mem	STHM	7.47
MAGI2	4	nuc	NMDE1	mem	ESDV	7.47
MPDZ	4	cyt	ABCA1	mem	ESYV	7.47
MPDZ	5	cyt	PKHA1	cyt, nuc	VSDV	7.47
PDZD2	5	cyt	FOS	nuc	LLAL	7.47
INADL	8	nuc	CLD1	mem	KDYV	7.47
INADL	9	nuc	SCN4A	mem	ESLV	7.47
INADL	9	nuc	NMDE2	mem	ESDV	7.47
INADL	9	nuc	NMDE1	mem	ESDV	7.47
DVL1	1	cyt	DAPLE	cyt	YGCV	7.37
EM55	1	cyt	GLPC	mem	EYFI	7.37
MAGI2	1	nuc	NMDE3	mem	ESEV	7.37
MAGI2	1	nuc	NMDE1	mem	ESDV	7.37
MPDZ	1	cyt	PKHA2	cyt	TSDV	7.37
PDZD2	1	cyt	GPAA1	mem	LFWK	7.37
RGS12	1	nuc	PLCB1	cyt	DTPL	7.37
ZO1	1	cyt	KIRR1	mem	QTHV	7.37
MPDZ	2	cyt	AMOT	nuc	EYLI	7.37
PDZD2	2	cyt	CTNB1	cyt, nuc	DTDL	7.37
USH1C	2	cyt	CAD23	mem	ITEL	7.37
WHRN	2	cyt	LRP4	mem	ESQV	7.37
PDZD2	5	cyt	GPAA1	mem	LFWK	7.37
MAGI2	6	nuc	RPGF2	cyt	VSAV	7.37
INADL	9	nuc	ZO3	cyt	ATDL	7.37
INADL	9	nuc	NMDE4	mem	ESEV	7.37
INADL	9	nuc	NMDE3	mem	ESEV	7.37
MPDZ	11	cyt	ABCA1	mem	ESYV	7.37
APBA1	1	cyt	CNTP4	mem	EYFF	7.27
LNX1	1	cyt	LNX1	cyt	GTFL	7.27
NHRF3	1	cyt	BCR	cyt	STEV	7.27
PAR6B	1	cyt	RAC1	cyt	CLLL	7.27
PAR6G	1	cyt	RAC1	cyt	CLLL	7.27
PICK1	1	cyt	ATX3	nuc	SFPL	7.27
PICK1	1	cyt	GRIP1	er	TNTL	7.27
SYJ2B	1	mit	LRP2	mem	DSEV	7.27
ZO1	1	cyt	PTN14	cyt	SRLI	7.27
DLG4 (PSD-95)	2	cyt	NRCAM	mem	NSFV	7.27
GRIP1	2	er	CSPG4	mem	QYWV	7.27
MPDZ	2	cyt	PKHA1	cyt, nuc	VSDV	7.27
PZRN3	2	cyt	PZRN3	cyt	VTTV	7.27
PDZD2	3	cyt	FOS	nuc	LLAL	7.27
ZO1	3	cyt	PTN14	cyt	SRLI	7.27
INADL	9	nuc	IRK15	mem	QSNV	7.27
AFAD (AFADIN)	1	cyt	PVRL2	mem	AMYV	7.17
APBA1	1	cyt	RASF8	cyt	GIYV	7.17
DLG4 (PSD-95)	1	cyt	KPCA	cyt	QSAV	7.17
GOPC	1	cyt, gol	FZD1	mem	ETTV	7.17
INADL	1	nuc	PAR6A	cyt	GFSL	7.17
NHRF1	1	cyt	SO1A2	mem	KTKL	7.17
NHRF1	1	cyt	AKA10	cyt, mit	STKL	7.17
NHRF1	1	cyt	ABCB8	mem, mit	QHKS	7.17
NHRF1	1	cyt	PTEN	cyt	ITKV	7.17
NHRF3	1	cyt	SHKB1	nuc	ETSF	7.17
PAR6A	1	cyt	RAC1	cyt	CLLL	7.17
PDZD2	1	cyt	CDK9	nuc	ERVF	7.17
PTN4	1	cyt	GRID2	mem	GTSI	7.17
SI1L1	1	cyt	NRX1B	mem	EYYV	7.17
ZO1	1	cyt	ARVC	cyt	DSWV	7.17
APBA1	2	cyt	LIN7B	cyt	ESRG	7.17
APBA1	2	cyt	PSN2	gol	QLYI	7.17
DLG3 (SAP102)	2	cyt	LPHN1	mem	VTSL	7.17
ZO1	2	cyt	CLD2	mem	TGYV	7.17
IL16	3	cyt, nuc	NMDE2	mem	ESDV	7.17
IL16	3	cyt, nuc	NMDE1	mem	ESDV	7.17
ZO1	3	cyt	ARVC	cyt	DSWV	7.17
INADL	4	nuc	AMOL2	cyt	EILI	7.17
LNX1	4	cyt	IGSF5	mem	TTVV	7.17
MAGI2	5	nuc	AVR2A	mem	ESSL	7.17
PDZD2	5	cyt	CDK9	nuc	ERVF	7.17
GRIP2	7	cyt	LIPA4	cyt	AFRD	7.17
MPDZ	10	cyt	CSPG4	mem	QYWV	7.17
MPDZ	10	cyt	AMOL2	cyt	EILI	7.17
MPDZ	10	cyt	AMOL1	cyt	EVLI	7.17
MPDZ	12	cyt	PKHA1	cyt, nuc	VSDV	7.17
ARHGC	1	cyt	LPAR2	mem	DSTL	7.07
DLG4 (PSD-95)	1	cyt	NRCAM	mem	NSFV	7.07
GIPC1	1	cyt	ITA5	mem	TSDA	7.07
GIPC1	1	cyt	MCM7	nuc	ITFV	7.07
GIPC1	1	cyt	KPCA	cyt	QSAV	7.07
INADL	1	nuc	NLGN2	mem	TTRV	7.07
INADL	1	nuc	NLGN1	mem	TTRV	7.07
LIMK1	1	cyt	1433Z	cyt	GGEN	7.07
MPDZ	1	cyt	PKHA1	cyt, nuc	VSDV	7.07
NOS1	1	cyt	5HT2B	mem	VSYV	7.07
PARD3	1	cyt	1433G	cyt	EGNN	7.07
RGS12	1	nuc	PLCB3	cyt	NTQL	7.07
RGS12	1	nuc	GRM5	mem	SSSL	7.07
SNTA1	1	cyt	CAPON (NOS1AP)	cyt	EIAV	7.07
APBA1	2	cyt	NOTC1	mem	EAFK	7.07
DLG1 (SAP97)	2	cyt	ADA17	mem	ETEC	7.07
DLG3 (SAP102)	2	cyt	DLGP4	nuc	QTRL	7.07
DLG3 (SAP102)	2	cyt	DLGP3	nuc	QTRL	7.07
DLG3 (SAP102)	2	cyt	DLGP1	nuc	QTRL	7.07
DLG3 (SAP102)	2	cyt	DLGP2	nuc	QTRL	7.07
DLG4 (PSD-95)	2	cyt	GRID2	mem	GTSI	7.07
LNX1	2	cyt	LNX2	cyt	GSLV	7.07
NHRF2	2	cyt, nuc	SO1A2	mem	KTKL	7.07
PARD3	2	cyt	1433G	cyt	EGNN	7.07
DLG2 (PSD-93)	3	cyt	GRID2	mem	GTSI	7.07
DLG2 (PSD-93)	3	cyt	GRID1	mem	GTSI	7.07
DLG4 (PSD-95)	3	cyt	GRID2	mem	GTSI	7.07
INADL	4	nuc	KCNA4	mem	ETDV	7.07
LNX1	4	cyt	CLD1	mem	KDYV	7.07
LNX1	4	cyt	YAP1	nuc	LTWL	7.07
NHRF4	4	cyt	S22A4	mem	ITAF	7.07
GRIP2	5	cyt	ERC2	cyt	GIWA	7.07
MPDZ	11	cyt	CSPG4	mem	QYWV	7.07
APBA1	1	cyt	IRK12	mem	ESEI	6.97
PAR6A	1	cyt	CADH5	mem	ELLY	6.97
PAR6G	1	cyt	CADH5	mem	ELLY	6.97
PICK1	1	cyt	EFNB1	mem	YYKV	6.97
PICK1	1	cyt	EFNB2	mem	YYKV	6.97
PICK1	1	cyt	ARF3	cyt, gol	KNKK	6.97
RGS12	1	nuc	MP2K2	cyt	RTAV	6.97
ZO1	1	cyt	CFTR	mem	DTRL	6.97
DLG2 (PSD-93)	2	cyt	IRK4	mem	ESAI	6.97
MPDZ	2	cyt	PKHA2	cyt	TSDV	6.97
NHRF1	2	cyt	SO1A2	mem	KTKL	6.97
NHRF2	2	cyt, nuc	IRK1	mem	DTKM	6.97
INADL	3	nuc	ABCB8	mem, mit	QHKS	6.97
NHRF4	3	cyt	S22A9	mem	VTQF	6.97
ZO1	3	cyt	CLD4	mem	SNYV	6.97
ZO1	3	cyt	CFTR	mem	DTRL	6.97
LNX1	4	cyt	CLD5	mem	KNYV	6.97
MAGI2	5	nuc	EXOC4	nuc	ITTV	6.97
MPDZ	6	cyt	CSPG4	mem	QYWV	6.97
INADL	7	nuc	SCN4A	mem	ESLV	6.97
MPDZ	12	cyt	PKHA2	cyt	TSDV	6.97
DLG1 (SAP97)	1	cyt	ADA17	mem	ETEC	6.87
DVL2	1	cyt	TRAF2	cyt	LTGL	6.87
IL16	1	cyt, nuc	KCNA3	mem	FTDV	6.87
LIN7B	1	cyt	LIN7B	cyt	ESRG	6.87
NHRF1	1	cyt	PTH1R	mem	ETVM	6.87
NHRF3	1	cyt	PDZ1I	mem	STPM	6.87
PAR6B	1	cyt	HTRA1	ext	EIDP	6.87
SNTB1	1	cyt	IRK12	mem	ESEI	6.87
SNTB2	1	cyt	ERBB4	mem	NTVV	6.87
SNTB2	1	cyt	IRK12	mem	ESEI	6.87
APBA2	2	cyt	PSN2	gol	QLYI	6.87
DLG4 (PSD-95)	2	cyt	KCND2	mem	VSAL	6.87
LNX1	2	cyt	LNX1	cyt	GTFL	6.87
LNX1	2	cyt	YAP1	nuc	LTWL	6.87
NHRF1	2	cyt	IRK1	mem	DTKM	6.87
ZO1	2	cyt	CXA1	mem	DLEI	6.87
DLG4 (PSD-95)	3	cyt	KCND2	mem	VSAL	6.87
NHRF4	3	cyt	SO3A1	mem	ESVL	6.87
INADL	4	nuc	AMOL1	cyt	EVLI	6.87
NHRF3	4	cyt	DLG4 (PSD-95)	cyt	RERL	6.87
MPDZ	5	cyt	CLD1	mem	KDYV	6.87
INADL	7	nuc	CLD1	mem	KDYV	6.87
MPDZ	8	cyt	CLD1	mem	KDYV	6.87
GIPC1	1	cyt	SDC4	mem	EFYA	6.77
GIPC1	1	cyt	SDC1	mem	EFYA	6.77
INADL	1	nuc	NMDE4	mem	ESEV	6.77
INADL	1	nuc	NMDE3	mem	ESEV	6.77
MAGI3	1	cyt	PTEN	cyt	ITKV	6.77
MPDZ	1	cyt	RHG17	cyt	STAL	6.77
PAR6A	1	cyt	MARK2	cyt	ELKL	6.77
PAR6A	1	cyt	ECT2	cyt	THLI	6.77
APBA3	2	cyt	PSN2	gol	QLYI	6.77
DLG1 (SAP97)	2	cyt	MK12	cyt, mit	ETPL	6.77
DLG4 (PSD-95)	2	cyt	GRASP	cyt	ESQL	6.77
SDCB1	2	cyt, nuc	CADM1	mem	EYFI	6.77
ZO1	2	cyt	ARVC	cyt	DSWV	6.77
INADL	3	nuc	AMOT	nuc	EYLI	6.77
LNX1	3	cyt	LNX1	cyt	GTFL	6.77
MAGI3	4	cyt	PTEN	cyt	ITKV	6.77
INADL	5	nuc	CRIPT	cyt	QTSV	6.77
INADL	5	nuc	CCG2	mem	TTPV	6.77
ARHGB	1	cyt	LPAR2	mem	DSTL	6.67
INADL	1	nuc	IRK10	mem	ISNV	6.67
PTN13	1	cyt	PDLI4	cyt	VELV	6.67
DLG3 (SAP102)	2	cyt	GRIK2	mem	ETMA	6.67
INADL	2	nuc	IRK15	mem	QSNV	6.67
LNX1	2	cyt	NUMB	cyt	EIEL	6.67
PTN13	2	cyt	CTNB1	cyt, nuc	DTDL	6.67
PZRN3	2	cyt	EFNB2	mem	YYKV	6.67
ZO1	2	cyt	JAM3	mem	SFVI	6.67
PTN13	3	cyt	CTNB1	cyt, nuc	DTDL	6.67
NHRF3	4	cyt	NPT1	mem	HTRL	6.67
NHRF3	4	cyt	NPT2A	mem	ATRL	6.67
INADL	6	nuc	CCG2	mem	TTPV	6.67
INADL	7	nuc	NMDE4	mem	ESEV	6.67
INADL	7	nuc	NMDE3	mem	ESEV	6.67
INADL	8	nuc	AMOL2	cyt	EILI	6.67
INADL	8	nuc	AMOL1	cyt	EVLI	6.67
MPDZ	8	cyt	JAM1	mem	SFLV	6.67
INADL	9	nuc	SCN5A	mem	ESIV	6.67
DLG1 (SAP97)	1	cyt	MK12	cyt, mit	ETPL	6.57
DLG2 (PSD-93)	1	cyt	MK12	cyt, mit	ETPL	6.57
DLG4 (PSD-95)	1	cyt	GRASP	cyt	ESQL	6.57
DLG4 (PSD-95)	1	cyt	MK12	cyt, mit	ETPL	6.57
INADL	1	nuc	NRX2B	mem	EYYV	6.57
INADL	1	nuc	SCN5A	mem	ESIV	6.57
LIN7B	1	cyt	GBG13	mit	CTIL	6.57
MPDZ	1	cyt	5HT2C	mem	ISSV	6.57
NHRF4	1	cyt	NPT2A	mem	ATRL	6.57
NHRF4	1	cyt	NPT1	mem	HTRL	6.57
PDLI7	1	cyt	KPCD2	cyt	ISVL	6.57
WHRN	1	cyt	MYO15	cyt	ITLL	6.57
ZO1	1	cyt	CNKR2	cyt	ETHV	6.57
ZO3	1	cyt	CFTR	mem	DTRL	6.57
DLG4 (PSD-95)	2	cyt	ABCB8	mem, mit	QHKS	6.57
MPDZ	2	cyt	5HT2C	mem	ISSV	6.57
ZO1	2	cyt	CXA3	mem	DLAI	6.57
INADL	3	nuc	ZO3	cyt	ATDL	6.57
WHRN	3	cyt	MYO15	cyt	ITLL	6.57
ZO3	3	cyt	CFTR	mem	DTRL	6.57
GRIP2	4	cyt	CSPG4	mem	QYWV	6.57
INADL	4	nuc	PAR6A	cyt	GFSL	6.57
INADL	5	nuc	NMDE4	mem	ESEV	6.57
INADL	5	nuc	NMDE3	mem	ESEV	6.57
PDZD2	5	cyt	PKP4	nuc	DSWV	6.57
PDZD2	5	cyt	CTND2	nuc	DSWV	6.57
INADL	9	nuc	ABCB8	mem, mit	QHKS	6.57
GOPC	1	cyt, gol	SSR5	mem	TSKL	6.47
IL16	1	cyt, nuc	IRK2	mem	ESEI	6.47
LNX1	1	cyt	CSPG4	mem	QYWV	6.47
MPP5	1	cyt	AMOL2	cyt	EILI	6.47
PARD3	1	cyt	PAR6B	cyt	IITL	6.47
PTN13	1	cyt	PKN2	cyt	ADWC	6.47
PTN3	1	cyt	KPCD2	cyt	ISVL	6.47
NHRF1	2	cyt	P2RY2	mem	DIRL	6.47
PAR3L	2	cyt	INSC	cyt	ESFV	6.47
PTN13	2	cyt	PKN2	cyt	ADWC	6.47
ZO1	2	cyt	ACTN4	cyt, nuc	ESDL	6.47
PDZD2	3	cyt	LEPR	mem	DLTV	6.47
PTN13	3	cyt	PKN2	cyt	ADWC	6.47
MAGI2	6	nuc	ADRB1	mem	ESKV	6.47
MAGI2	6	nuc	GRID2	mem	GTSI	6.47
MAGI2	6	nuc	GRID1	mem	GTSI	6.47
INADL	9	nuc	CLD1	mem	KDYV	6.47
DLG4 (PSD-95)	1	cyt	LPHN1	mem	VTSL	6.37
DLG4 (PSD-95)	1	cyt	MCP	mem	FTSL	6.37
DLG4 (PSD-95)	1	cyt	ABCB8	mem, mit	QHKS	6.37
GIPC1	1	cyt	TYRP1	mem	QSVV	6.37
GRASP	1	cyt	GRM2	mem	TSSL	6.37
GRASP	1	cyt	GRM3	mem	TSSL	6.37
INADL	1	nuc	RHG17	cyt	STAL	6.37
NHRF2	1	cyt, nuc	PTEN	cyt	ITKV	6.37
NHRF3	1	cyt	S22A5	mem	STAF	6.37
PTN13	1	cyt	TNFL6	mem	LYKL	6.37
SHAN1	1	cyt	SSR2	mem	QTSI	6.37
SHAN2	1	cyt	SSR2	mem	QTSI	6.37
APBA3	2	cyt	BCR	cyt	STEV	6.37
DLG1 (SAP97)	2	cyt	DLGP4	nuc	QTRL	6.37
DLG1 (SAP97)	2	cyt	DLGP3	nuc	QTRL	6.37
DLG1 (SAP97)	2	cyt	DLGP1	nuc	QTRL	6.37
DLG1 (SAP97)	2	cyt	DLGP2	nuc	QTRL	6.37
INADL	2	nuc	AMOL1	cyt	EVLI	6.37
PDZD2	2	cyt	NRX1B	mem	EYYV	6.37
USH1C	2	cyt	USH1G	cyt	DTEL	6.37
ZO1	2	cyt	ZO2	cyt	DTEL	6.37
ZO1	2	cyt	LNX1	cyt	GTFL	6.37
MAGI3	3	cyt	PTEN	cyt	ITKV	6.37
NHRF4	3	cyt	S22A4	mem	ITAF	6.37
PDZD2	3	cyt	GEPH	cyt	IGRL	6.37
INADL	4	nuc	AMOT	nuc	EYLI	6.37
MAGI2	5	nuc	DLL1	mem	ATEV	6.37
MAGI2	5	nuc	GRASP	cyt	ESQL	6.37
INADL	9	nuc	PRD16	nuc	INHL	6.37
INADL	1	nuc	SCN4A	mem	ESLV	6.27
MAGI2	1	nuc	GRM5	mem	SSSL	6.27
MPDZ	1	cyt	CLD1	mem	KDYV	6.27
MPDZ	1	cyt	ABCA1	mem	ESYV	6.27
NHRF3	1	cyt	SO1A2	mem	KTKL	6.27
NHRF3	1	cyt	S15A2	mem	KTKL	6.27
NHRF3	1	cyt	ABCA1	mem	ESYV	6.27
PARD3	1	cyt	INSC	cyt	ESFV	6.27
PICK1	1	cyt	SC6A2	mem	WLAI	6.27
RGS3	1	cyt, nuc	NMDE1	mem	ESDV	6.27
APBA1	2	cyt	PSN1	gol	QFYI	6.27
INADL	2	nuc	CRUM3	ext	ERLI	6.27
INADL	2	nuc	CRUM1	ext, mem	ERLI	6.27
LNX1	2	cyt	5HT2B	mem	VSYV	6.27
MAGI3	2	cyt	BAI1	mem	QTEV	6.27
NHRF1	2	cyt	PTEN	cyt	ITKV	6.27
PARD3	2	cyt	INSC	cyt	ESFV	6.27
SDCB2	2	cyt	BEND7	nuc	CLSL	6.27
LNX2	3	cyt	NUMBL	cyt	EIEL	6.27
LNX2	3	cyt	NUMB	cyt	EIEL	6.27
INADL	4	nuc	NMDE4	mem	ESEV	6.27
INADL	4	nuc	NMDE3	mem	ESEV	6.27
MAGI2	6	nuc	GRM5	mem	SSSL	6.27
MPDZ	11	cyt	PKHA2	cyt	TSDV	6.27
MPDZ	12	cyt	RHG17	cyt	STAL	6.27
CSKP	1	cyt	CADM1	mem	EYFI	6.17
DLG1 (SAP97)	1	cyt	DLGP4	nuc	QTRL	6.17
DLG1 (SAP97)	1	cyt	DLGP3	nuc	QTRL	6.17
DLG1 (SAP97)	1	cyt	DLGP1	nuc	QTRL	6.17
DLG1 (SAP97)	1	cyt	DLGP2	nuc	QTRL	6.17
DLG2 (PSD-93)	1	cyt	DLGP1	nuc	QTRL	6.17
DLG4 (PSD-95)	1	cyt	DLGP4	nuc	QTRL	6.17
DLG4 (PSD-95)	1	cyt	DLGP3	nuc	QTRL	6.17
DLG4 (PSD-95)	1	cyt	DLGP1	nuc	QTRL	6.17
DLG4 (PSD-95)	1	cyt	DLGP2	nuc	QTRL	6.17
GOPC	1	cyt, gol	CFTR	mem	DTRL	6.17
LNX1	1	cyt	NAGK	mem	YTFS	6.17
LNX1	1	cyt	5HT2C	mem	ISSV	6.17
MAGI3	1	cyt	ADRB1	mem	ESKV	6.17
DLG1 (SAP97)	2	cyt	GRIK2	mem	ETMA	6.17
DLG1 (SAP97)	2	cyt	IRK4	mem	ESAI	6.17
DLG4 (PSD-95)	2	cyt	GRIK2	mem	ETMA	6.17
INADL	2	nuc	KPCA	cyt	QSAV	6.17
NHRF2	2	cyt, nuc	SGK3	cyt	DLFL	6.17
DLG4 (PSD-95)	3	cyt	ABCB8	mem, mit	QHKS	6.17
INADL	3	nuc	IRK2	mem	ESEI	6.17
PDZD2	3	cyt	TNFL6	mem	LYKL	6.17
MAGI2	4	nuc	CTNB1	cyt, nuc	DTDL	6.17
MAGI3	4	cyt	ADRB1	mem	ESKV	6.17
NHRF4	4	cyt	S22A5	mem	STAF	6.17
INADL	5	nuc	PRD16	nuc	INHL	6.17
GRIP1	7	er	GRIP1	er	TNTL	6.17
INADL	8	nuc	ABCB8	mem, mit	QHKS	6.17
DVL3	1	cyt	LNX1	cyt	GTFL	6.07
GIPC2	1	cyt	SEM4B	mem	DSVV	6.07
NHRF1	1	cyt	IRK1	mem	DTKM	6.07
NHRF1	1	cyt	P2RY2	mem	DIRL	6.07
PARD3	1	cyt	CSK	cyt	ELHL	6.07
PDLI7	1	cyt	GEM	cyt	LSVL	6.07
PICK1	1	cyt	GRM7	mem	NLVI	6.07
PICK1	1	cyt	EPHA7	mem	GIQV	6.07
PICK1	1	cyt	SC6A4	mem	LNAV	6.07
PICK1	1	cyt	JAM3	mem	SFVI	6.07
RADIL	1	Unclassified	CDK2	cyt	HLRL	6.07
APBA3	2	cyt	PSN1	gol	QFYI	6.07
PARD3	2	cyt	CSK	cyt	ELHL	6.07
USH1C	2	cyt	USBP1	nuc	DTFL	6.07
ZO1	2	cyt	ZO3	cyt	ATDL	6.07
DLG1 (SAP97)	3	cyt	ACTN2	cyt	ESDL	6.07
DLG4 (PSD-95)	3	cyt	ACTN2	cyt	ESDL	6.07
DLG4 (PSD-95)	3	cyt	GRASP	cyt	ESQL	6.07
LNX1	3	cyt	PKHA2	cyt	TSDV	6.07
SCRIB	3	cyt	TRIP6	cyt, nuc	TTDC	6.07
MPDZ	5	cyt	AMOL2	cyt	EILI	6.07
MPDZ	8	cyt	CSPG4	mem	QYWV	6.07
MPDZ	10	cyt	CLD5	mem	KNYV	6.07
DLG1 (SAP97)	1	cyt	GRIK2	mem	ETMA	5.97
DLG1 (SAP97)	1	cyt	IRK4	mem	ESAI	5.97
DLG2 (PSD-93)	1	cyt	IRK4	mem	ESAI	5.97
DLG3 (SAP102)	1	cyt	GRIK2	mem	ETMA	5.97
DLG4 (PSD-95)	1	cyt	GRIK2	mem	ETMA	5.97
DLG4 (PSD-95)	1	cyt	IRK4	mem	ESAI	5.97
NHRF1	1	cyt	RLBP1	cyt	NTAF	5.97
NHRF4	1	cyt	GUC2C	mem	STYF	5.97
PDZD2	1	cyt	CCNB1	cyt, nuc	VAKV	5.97
PDZD2	1	cyt	LEPR	mem	DLTV	5.97
RGS3	1	cyt, nuc	GLSL	mit	ESMV	5.97
ZO1	1	cyt	ACTN4	cyt, nuc	ESDL	5.97
APBA2	2	cyt	PSN1	gol	QFYI	5.97
DLG1 (SAP97)	2	cyt	CTNB1	cyt, nuc	DTDL	5.97
DLG4 (PSD-95)	2	cyt	IRK10	mem	ISNV	5.97
DLG4 (PSD-95)	2	cyt	MLP3B	cyt	KLSV	5.97
INADL	2	nuc	AMOL2	cyt	EILI	5.97
DLG1 (SAP97)	3	cyt	KCNA1	mem	LTDV	5.97
DLG1 (SAP97)	3	cyt	KCNA2	mem	LTDV	5.97
DLG1 (SAP97)	3	cyt	IRK10	mem	ISNV	5.97
DLG2 (PSD-93)	3	cyt	MLP3B	cyt	KLSV	5.97
DLG3 (SAP102)	3	cyt	KCNA1	mem	LTDV	5.97
DLG4 (PSD-95)	3	cyt	KCNA1	mem	LTDV	5.97
DLG4 (PSD-95)	3	cyt	KCNA2	mem	LTDV	5.97
DLG4 (PSD-95)	3	cyt	IRK10	mem	ISNV	5.97
DLG4 (PSD-95)	3	cyt	MLP3B	cyt	KLSV	5.97
PDZD2	3	cyt	CTNB1	cyt, nuc	DTDL	5.97
ZO1	3	cyt	ACTN4	cyt, nuc	ESDL	5.97
GRIP1	4	er	GRM3	mem	TSSL	5.97
LNX1	4	cyt	LDOC1	nuc	EDDY	5.97
MPDZ	5	cyt	5HT2C	mem	ISSV	5.97
GRIP1	6	er	CSPG4	mem	QYWV	5.97
INADL	6	nuc	CRIPT	cyt	QTSV	5.97
MPDZ	10	cyt	PKHA1	cyt, nuc	VSDV	5.97
APBA1	1	cyt	NOTC1	mem	EAFK	5.87
LAP2	1	cyt	ERBB2	mem	DVPV	5.87
NHRF2	1	cyt, nuc	PTH1R	mem	ETVM	5.87
DLG1 (SAP97)	2	cyt	GBG13	mit	CTIL	5.87
DLG4 (PSD-95)	2	cyt	GBG13	mit	CTIL	5.87
DLG4 (PSD-95)	2	cyt	HD	cyt, nuc	VTTC	5.87
INADL	2	nuc	MK12	cyt, mit	ETPL	5.87
MAGI3	2	cyt	ADRB1	mem	ESKV	5.87
MAGI3	2	cyt	VANG2	mem	ETSV	5.87
NHRF3	2	cyt	BCR	cyt	STEV	5.87
NHRF4	2	cyt	SO1A2	mem	KTKL	5.87
ZO1	2	cyt	TRPC4	mem	TTRL	5.87
DLG1 (SAP97)	3	cyt	ERBB4	mem	NTVV	5.87
DLG2 (PSD-93)	3	cyt	ERBB4	mem	NTVV	5.87
DLG3 (SAP102)	3	cyt	ERBB4	mem	NTVV	5.87
DLG4 (PSD-95)	3	cyt	ERBB4	mem	NTVV	5.87
DLG4 (PSD-95)	3	cyt	HD	cyt, nuc	VTTC	5.87
MPDZ	3	cyt	PKHA2	cyt	TSDV	5.87
LNX1	4	cyt	CSPG4	mem	QYWV	5.87
GRIP2	5	cyt	GRIA2	mem	SVKI	5.87
GRIP2	5	cyt	GRIA3	mem	SVKI	5.87
INADL	5	nuc	KPCA	cyt	QSAV	5.87
DLG1 (SAP97)	1	cyt	CTNB1	cyt, nuc	DTDL	5.77
GRASP	1	cyt	GRM1	mem	SSTL	5.77
INADL	1	nuc	CNKR2	cyt	ETHV	5.77
LIN7C	1	cyt	CFTR	mem	DTRL	5.77
NHRF1	1	cyt	S22AB	mem	STSL	5.77
NHRF2	1	cyt, nuc	SGK3	cyt	DLFL	5.77
PARD3	1	cyt	PAR6A	cyt	GFSL	5.77
PICK1	1	cyt	JAM2	mem	SFII	5.77
SNTA1	1	cyt	AQP4	mem	LSSV	5.77
ZO1	2	cyt	CING	cyt	TSSC	5.77
ZO1	2	cyt	JAM1	mem	SFLV	5.77
GRIP2	3	cyt	PRLHR	mem	SVVI	5.77
MPDZ	3	cyt	RHG17	cyt	STAL	5.77
INADL	4	nuc	CNKR2	cyt	ETHV	5.77
MPDZ	8	cyt	AMOL2	cyt	EILI	5.77
DLG1 (SAP97)	1	cyt	GBG13	mit	CTIL	5.67
DLG4 (PSD-95)	1	cyt	GBG13	mit	CTIL	5.67
MPDZ	1	cyt	RNF5	mem	LLSI	5.67
APBA1	2	cyt	CNTP4	mem	EYFF	5.67
DLG3 (SAP102)	2	cyt	LRP2	mem	DSEV	5.67
LNX1	2	cyt	5HT2C	mem	ISSV	5.67
MAGI3	2	cyt	PLXB3	mem	VTDL	5.67
NHRF2	2	cyt, nuc	PTEN	cyt	ITKV	5.67
ZO1	2	cyt	PTN14	cyt	SRLI	5.67
LNX1	3	cyt	SYGP1	cyt	TADH	5.67
GRIP2	4	cyt	NMDE1	mem	ESDV	5.67
LNX1	4	cyt	T22D4	nuc	GPSV	5.67
INADL	6	nuc	MK12	cyt, mit	ETPL	5.67
MAGI2	6	nuc	DLL1	mem	ATEV	5.67
INADL	7	nuc	RHG17	cyt	STAL	5.67
APBA2	1	cyt	LRP2	mem	DSEV	5.57
CSKP	1	cyt	CNTP4	mem	EYFF	5.57
MPP3	1	cyt	APEX1	nuc	YLAL	5.57
NHRF1	1	cyt	MRP2	mem	STKF	5.57
NHRF1	1	cyt	S22A9	mem	VTQF	5.57
SCRIB	1	cyt	APC	cyt	VTSV	5.57
DLG4 (PSD-95)	2	cyt	GRIK1	mem	VHTV	5.57
IL16	2	cyt, nuc	IRK2	mem	ESEI	5.57
DLG4 (PSD-95)	3	cyt	GRIK1	mem	VHTV	5.57
INADL	3	nuc	CRIPT	cyt	QTSV	5.57
LNX1	4	cyt	LNX2	cyt	GSLV	5.57
MPDZ	4	cyt	AMOL2	cyt	EILI	5.57
NHRF3	4	cyt	S22A5	mem	STAF	5.57
NHRF3	4	cyt	S22AC	mem	STQF	5.57
MPDZ	5	cyt	AMOT	nuc	EYLI	5.57
GRIP2	6	cyt	LIPA4	cyt	AFRD	5.57
GRIP1	7	er	GRM3	mem	TSSL	5.57
INADL	8	nuc	PAR6A	cyt	GFSL	5.57
INADL	9	nuc	NRX2B	mem	EYYV	5.57
MPDZ	10	cyt	ABCA1	mem	ESYV	5.57
GIPC1	1	cyt	LRP2	mem	DSEV	5.47
INADL	1	nuc	CRIPT	cyt	QTSV	5.47
INADL	1	nuc	CCG2	mem	TTPV	5.47
LNX1	1	cyt	JAM1	mem	SFLV	5.47
MAGI2	1	nuc	DLL1	mem	ATEV	5.47
NEB2	1	cyt	KS6B1	cyt	RMNL	5.47
NHRF2	1	cyt, nuc	IRK1	mem	DTKM	5.47
NOS1	1	cyt	CTBP1	cyt, nuc	SDQL	5.47
PDZ11	1	cyt	ATP7A	er	DTAL	5.47
GRIP1	2	er	GRM3	mem	TSSL	5.47
MPDZ	2	cyt	KIT	mem	HDDV	5.47
MPDZ	2	cyt	JAM1	mem	SFLV	5.47
MPDZ	3	cyt	AMOT	nuc	EYLI	5.47
USH1C	3	cyt	USH1C	cyt	LTFF	5.47
GRIP1	5	er	GRIA2	mem	SVKI	5.47
INADL	6	nuc	KCNA4	mem	ETDV	5.47
MAGI2	6	nuc	GRASP	cyt	ESQL	5.47
MPDZ	9	cyt	CSPG4	mem	QYWV	5.47
DLG4 (PSD-95)	1	cyt	GRIK1	mem	VHTV	5.37
DLG4 (PSD-95)	1	cyt	HD	cyt, nuc	VTTC	5.37
DVL1	1	cyt	CTNB1	cyt, nuc	DTDL	5.37
DVL1	1	cyt	HDHD2	cyt	QHLL	5.37
GIPC1	1	cyt	TGBR3	mem	SSTA	5.37
GIPC2	1	cyt	RGS19	cyt	SSEA	5.37
GRASP	1	cyt	GABR2	mem	VSGL	5.37
LIMK1	1	cyt	SSH3	cyt	EGEA	5.37
LNX1	1	cyt	5HT2A	mem	VSCV	5.37
ZO1	1	cyt	ZO3	cyt	ATDL	5.37
ZO1	1	cyt	ZO1	cyt	IDHF	5.37
DLG1 (SAP97)	2	cyt	LRP2	mem	DSEV	5.37
DLG4 (PSD-95)	2	cyt	LRP2	mem	DSEV	5.37
GRIP2	2	cyt	RPA34	nuc	QQPV	5.37
IL16	2	cyt, nuc	USBP1	nuc	DTFL	5.37
INADL	2	nuc	PAR6A	cyt	GFSL	5.37
LNX1	2	cyt	RNF5	mem	LLSI	5.37
GRIP2	3	cyt	NMDE1	mem	ESDV	5.37
IL16	3	cyt, nuc	USBP1	nuc	DTFL	5.37
MPDZ	3	cyt	CLD1	mem	KDYV	5.37
ZO1	3	cyt	ZO3	cyt	ATDL	5.37
ZO1	3	cyt	CLD8	mem	SQYV	5.37
INADL	4	nuc	CRUM3	ext	ERLI	5.37
INADL	4	nuc	NLGN2	mem	TTRV	5.37
INADL	4	nuc	CRUM1	ext, mem	ERLI	5.37
INADL	4	nuc	NLGN1	mem	TTRV	5.37
MPDZ	4	cyt	AMOL1	cyt	EVLI	5.37
MAGI2	5	nuc	DLGP1	nuc	QTRL	5.37
MAGI2	5	nuc	DLGP2	nuc	QTRL	5.37
MAGI2	5	nuc	DLGP3	nuc	QTRL	5.37
MAGI2	5	nuc	DLGP4	nuc	QTRL	5.37
GRIP1	6	er	EFNB1	mem	YYKV	5.37
GRIP1	6	er	EFNB2	mem	YYKV	5.37
MPDZ	10	cyt	AMOT	nuc	EYLI	5.37
CSKP	1	cyt	AT2B4	mem	ETSV	5.27
DLG3 (SAP102)	1	cyt	LRP2	mem	DSEV	5.27
DVL1	1	cyt	RAC1	cyt	CLLL	5.27
NHRF2	1	cyt, nuc	AT2B4	mem	ETSV	5.27
PARD3	1	cyt	CDC42	cyt	CVLL	5.27
PARD3	1	cyt	PNMA1	nuc	EGHF	5.27
RADIL	1	Unclassified	CCNH	nuc	VESL	5.27
RGS12	1	nuc	NPY2R	mem	ATNV	5.27
INADL	2	nuc	CRIPT	cyt	QTSV	5.27
MPDZ	2	cyt	AMOL1	cyt	EVLI	5.27
NHRF2	2	cyt, nuc	AT2B4	mem	ETSV	5.27
PARD3	2	cyt	PNMA1	nuc	EGHF	5.27
DLG1 (SAP97)	3	cyt	LRP2	mem	DSEV	5.27
DLG2 (PSD-93)	3	cyt	LRP2	mem	DSEV	5.27
DLG3 (SAP102)	3	cyt	LRP2	mem	DSEV	5.27
DLG4 (PSD-95)	3	cyt	LRP2	mem	DSEV	5.27
LNX1	3	cyt	IGSF5	mem	TTVV	5.27
MPDZ	3	cyt	5HT2C	mem	ISSV	5.27
MPDZ	3	cyt	MPP5	cyt	TWLR	5.27
MAGI2	4	nuc	DLGP1	nuc	QTRL	5.27
MAGI2	4	nuc	DLGP2	nuc	QTRL	5.27
MAGI2	4	nuc	DLGP3	nuc	QTRL	5.27
MAGI2	4	nuc	DLGP4	nuc	QTRL	5.27
DLG1 (SAP97)	1	cyt	LRP2	mem	DSEV	5.17
DLG2 (PSD-93)	1	cyt	LRP2	mem	DSEV	5.17
DLG4 (PSD-95)	1	cyt	LRP2	mem	DSEV	5.17
DVL2	1	cyt	F105B	Unclassified	ETSL	5.17
NHRF4	1	cyt	MRP2	mem	STKF	5.17
APBA1	2	cyt	5HT2C	mem	ISSV	5.17
DLG4 (PSD-95)	2	cyt	5HT2A	mem	VSCV	5.17
LNX1	2	cyt	DRD3	mem	ILSC	5.17
ZO1	2	cyt	CFTR	mem	DTRL	5.17
DLG1 (SAP97)	3	cyt	GBG13	mit	CTIL	5.17
DLG4 (PSD-95)	3	cyt	GBG13	mit	CTIL	5.17
INADL	4	nuc	GLSL	mit	ESMV	5.17
INADL	4	nuc	SCN5A	mem	ESIV	5.17
LNX1	4	cyt	NUMB	cyt	EIEL	5.17
SCRIB	4	cyt	APC	cyt	VTSV	5.17
MAGI2	5	nuc	CTND2	nuc	DSWV	5.17
MPDZ	8	cyt	ABCA1	mem	ESYV	5.17
MPDZ	10	cyt	KIT	mem	HDDV	5.17
DLG3 (SAP102)	1	cyt	H2B1C	nuc	TSSK	5.07
DLG3 (SAP102)	1	cyt	H2B1C	nuc	TSSK	5.07
DVL2	1	cyt	VANG1	mem	ETSV	5.07
DVL3	1	cyt	VANG1	mem	ETSV	5.07
GRASP	1	cyt	DLG4 (PSD-95)	cyt	RERL	5.07
INADL	1	nuc	KCNA4	mem	ETDV	5.07
MPP3	1	cyt	CC137	cyt	EPQL	5.07
NEB1	1	cyt	TGON2	mem	SFQL	5.07
DLG2 (PSD-93)	2	cyt	LRP2	mem	DSEV	5.07
DLG3 (SAP102)	3	cyt	H2B1C	nuc	TSSK	5.07
DLG3 (SAP102)	3	cyt	H2B1C	nuc	TSSK	5.07
GRIP2	3	cyt	ERC2	cyt	GIWA	5.07
IL16	3	cyt, nuc	KCND2	mem	VSAL	5.07
IL16	3	cyt, nuc	KCND3	mem	VSAL	5.07
INADL	3	nuc	IRK15	mem	QSNV	5.07
INADL	3	nuc	RHG17	cyt	STAL	5.07
ZO2	3	cyt	CLD1	mem	KDYV	5.07
INADL	4	nuc	SCN4A	mem	ESLV	5.07
LNX1	4	cyt	TRAF2	cyt	LTGL	5.07
LNX2	4	cyt	LNX1	cyt	GTFL	5.07
MPDZ	4	cyt	JAM1	mem	SFLV	5.07
NHRF3	4	cyt	PDZ1I	mem	STPM	5.07
MAGI2	5	nuc	PTEN	cyt	ITKV	5.07
MPDZ	5	cyt	CLD5	mem	KNYV	5.07
INADL	8	nuc	PARD3	cyt	PFYS	5.07
APBA1	1	cyt	KC1G1	cyt	QRHK	4.97
CNKR3	1	Unclassified	ACTN4	cyt, nuc	ESDL	4.97
DLG4 (PSD-95)	1	cyt	5HT2A	mem	VSCV	4.97
DVL3	1	cyt	MARK2	cyt	ELKL	4.97
GIPC1	1	cyt	PDXD1	cyt	ESLR	4.97
GRASP	1	cyt	GRM5	mem	SSSL	4.97
MAGI2	1	nuc	CTNB1	cyt, nuc	DTDL	4.97
NHRF2	1	cyt, nuc	LPAR2	mem	DSTL	4.97
RGS3	1	cyt, nuc	SCN5A	mem	ESIV	4.97
ZO1	1	cyt	CLD16	mem	DTRV	4.97
ZO1	1	cyt	U2AF1	nuc	SGRF	4.97
INADL	2	nuc	ZO3	cyt	ATDL	4.97
MAGI3	2	cyt	PTEN	cyt	ITKV	4.97
ZO3	3	cyt	CLD1	mem	KDYV	4.97
GRIP1	5	er	GRM3	mem	TSSL	4.97
MAGI2	5	nuc	NLGN1	mem	TTRV	4.97
MPDZ	11	cyt	KIT	mem	HDDV	4.97
MPDZ	12	cyt	5HT2C	mem	ISSV	4.97
AFAD (AFADIN)	1	cyt	PVRL4	mem	GHLV	4.87
GIPC1	1	cyt	SEM4B	mem	DSVV	4.87
GIPC2	1	cyt	FZD3	mem	GTSA	4.87
INADL	1	nuc	NMDE2	mem	ESDV	4.87
INADL	1	nuc	NMDE1	mem	ESDV	4.87
INADL	1	nuc	CD2AP	cyt	VLSS	4.87
LNX1	1	cyt	CXAR	ext, mem	GSIV	4.87
MPDZ	1	cyt	CLD5	mem	KNYV	4.87
NEB2	1	cyt	KAPCA	cyt	FSEF	4.87
NHRF1	1	cyt	RHG17	cyt	STAL	4.87
PDZD2	1	cyt	TNFL6	mem	LYKL	4.87
PDZD2	1	cyt	SPT5H	nuc	LLEA	4.87
SDCB1	1	cyt, nuc	CADM1	mem	EYFI	4.87
ZO1	1	cyt	JAM1	mem	SFLV	4.87
INADL	2	nuc	IRK2	mem	ESEI	4.87
MPDZ	2	cyt	AMOL2	cyt	EILI	4.87
NHRF1	2	cyt	NHRF1	cyt	FSNL	4.87
NHRF4	2	cyt	S22A9	mem	VTQF	4.87
PTN13	2	cyt	IKBA	cyt, nuc	RLTL	4.87
LNX1	3	cyt	ZBT43	nuc	TEAN	4.87
PTN13	3	cyt	IKBA	cyt, nuc	RLTL	4.87
ZO1	3	cyt	JAM1	mem	SFLV	4.87
INADL	4	nuc	NMDE2	mem	ESDV	4.87
INADL	4	nuc	NMDE1	mem	ESDV	4.87
NHRF3	4	cyt	SL9A3	mem	STHM	4.87
NHRF3	4	cyt	BCR	cyt	STEV	4.87
PTN13	4	cyt	IKBA	cyt, nuc	RLTL	4.87
PDZD2	5	cyt	TNFL6	mem	LYKL	4.87
PDZD2	5	cyt	SPT5H	nuc	LLEA	4.87
GRIP1	6	er	GRIA2	mem	SVKI	4.87
INADL	6	nuc	ZO3	cyt	ATDL	4.87
INADL	8	nuc	AMOT	nuc	EYLI	4.87
ARHGC	1	cyt	IGF1R	mem	SSTC	4.77
GIPC1	1	cyt	GTR1	mem	DSQV	4.77
INADL	1	nuc	PRD16	nuc	INHL	4.77
MAGI2	1	nuc	PLXB3	mem	VTDL	4.77
NEB1	1	cyt	KS6B1	cyt	RMNL	4.77
NHRF2	1	cyt, nuc	SIAH1	cyt, nuc	ISMC	4.77
PICK1	1	cyt	KPCA	cyt	QSAV	4.77
PICK1	1	cyt	PVRL2	mem	AMYV	4.77
Q32P40	1	cyt	1433B	cyt	EGEN	4.77
DLG5	2	cyt	ODO2	mit	LLDL	4.77
DLG4 (PSD-95)	3	cyt	5HT2A	mem	VSCV	4.77
IL16	3	cyt, nuc	IRK15	mem	QSNV	4.77
INADL	3	nuc	KPCA	cyt	QSAV	4.77
NHRF3	3	cyt	DLG4 (PSD-95)	cyt	RERL	4.77
GRIP1	4	er	JUN	nuc	LQTF	4.77
MPDZ	4	cyt	AMOT	nuc	EYLI	4.77
NHRF3	4	cyt	SHKB1	nuc	ETSF	4.77
GRIP1	5	er	EFNB1	mem	YYKV	4.77
GRIP1	5	er	EFNB2	mem	YYKV	4.77
GRIP2	5	cyt	EFNB1	mem	YYKV	4.77
GRIP2	5	cyt	EFNB3	mem	YYKV	4.77
INADL	5	nuc	IRK15	mem	QSNV	4.77
MPDZ	6	cyt	RHG17	cyt	STAL	4.77
INADL	7	nuc	GLSL	mit	ESMV	4.77
MPDZ	7	cyt	ABCA1	mem	ESYV	4.77
MPDZ	7	cyt	PKHA2	cyt	TSDV	4.77
INADL	8	nuc	NMDE4	mem	ESEV	4.77
INADL	8	nuc	NMDE3	mem	ESEV	4.77
INADL	8	nuc	SCN5A	mem	ESIV	4.77
INADL	9	nuc	IRK2	mem	ESEI	4.77
CNKR3	1	Unclassified	KS6A3	cyt	STAL	4.67
LAP2	1	cyt	ZFYV9	cyt	ENIV	4.67
LNX1	1	cyt	KIT	mem	HDDV	4.67
MPP4	1	cyt	EFNB1	mem	YYKV	4.67
PAR6A	1	cyt	MPP5	cyt	TWLR	4.67
PAR6B	1	cyt	MPP5	cyt	TWLR	4.67
PDZD2	1	cyt	RAF1	cyt	LPVF	4.67
PDZD2	2	cyt	CCNB1	cyt, nuc	VAKV	4.67
NHRF4	3	cyt	SO1A2	mem	KTKL	4.67
INADL	5	nuc	SCN4A	mem	ESLV	4.67
INADL	5	nuc	GLSL	mit	ESMV	4.67
PDZD2	5	cyt	RAF1	cyt	LPVF	4.67
MPDZ	6	cyt	PKHA1	cyt, nuc	VSDV	4.67
MPDZ	6	cyt	5HT2C	mem	ISSV	4.67
INADL	7	nuc	ABCB8	mem, mit	QHKS	4.67
MPDZ	8	cyt	CLD5	mem	KNYV	4.67
MPDZ	9	cyt	CLD5	mem	KNYV	4.67
CNKR3	1	Unclassified	DLL1	mem	ATEV	4.57
INADL	1	nuc	MK12	cyt, mit	ETPL	4.57
PICK1	1	cyt	SACS	nuc	QQKV	4.57
RGS12	1	nuc	ITB7	mem	SPTL	4.57
RIMS1	1	cyt	STX1A	nuc	GIFA	4.57
APBA2	2	cyt	LRP2	mem	DSEV	4.57
DLG1 (SAP97)	2	cyt	RT34	mit	GTPV	4.57
DLG1 (SAP97)	2	cyt	PTEN	cyt	ITKV	4.57
NHRF1	2	cyt	NOS2	nuc	MSAL	4.57
USH1C	2	cyt	USH1C	cyt	LTFF	4.57
DLG5	3	cyt	VINEX	cyt, nuc	VAPV	4.57
INADL	3	nuc	CRUM3	ext	ERLI	4.57
INADL	3	nuc	GLSL	mit	ESMV	4.57
INADL	3	nuc	NLGN2	mem	TTRV	4.57
INADL	3	nuc	SCN5A	mem	ESIV	4.57
INADL	3	nuc	CRUM1	ext, mem	ERLI	4.57
INADL	3	nuc	NLGN1	mem	TTRV	4.57
INADL	4	nuc	PARD3	cyt	PFYS	4.57
MAGI2	4	nuc	NMDE3	mem	ESEV	4.57
INADL	5	nuc	NLGN2	mem	TTRV	4.57
INADL	5	nuc	NLGN1	mem	TTRV	4.57
MPDZ	5	cyt	SYGP1	cyt	TADH	4.57
MPDZ	8	cyt	5HT2C	mem	ISSV	4.57
DLG1 (SAP97)	1	cyt	PRKN2	cyt, nuc	WFDV	4.47
DVL2	1	cyt	PRPF3	nuc	ESTD	4.47
DVL3	1	cyt	PRPF3	nuc	ESTD	4.47
MAGI3	1	cyt	BAI1	mem	QTEV	4.47
NHRF4	1	cyt	SO1A2	mem	KTKL	4.47
RADIL	1	Unclassified	LITAF	mem, nuc	YKRL	4.47
TIAM1	1	cyt	KPCD	cyt	LLED	4.47
TIAM1	1	cyt	ALBU	ext	ALGL	4.47
DLG1 (SAP97)	2	cyt	PRKN2	cyt, nuc	WFDV	4.47
LNX1	2	cyt	JAM1	mem	SFLV	4.47
MAGI3	2	cyt	TGFA	mem	ETVV	4.47
MAGI3	2	cyt	FZD4	mem	ETVV	4.47
MPDZ	2	cyt	RNF5	mem	LLSI	4.47
USH1C	2	cyt	ANS4B	cyt	DTSL	4.47
IL16	3	cyt, nuc	CAC1C	mem	VSSL	4.47
INADL	3	nuc	AMOL2	cyt	EILI	4.47
INADL	3	nuc	AMOL1	cyt	EVLI	4.47
NHRF3	3	cyt	PDZ1I	mem	STPM	4.47
ZO1	3	cyt	CLD16	mem	DTRV	4.47
DLG5	4	cyt	ABCA1	mem	ESYV	4.47
MAGI3	4	cyt	BAI1	mem	QTEV	4.47
MPDZ	4	cyt	YAP1	nuc	LTWL	4.47
INADL	5	nuc	IRK10	mem	ISNV	4.47
MAGI2	6	nuc	DSCL1	mem	YTLV	4.47
MAGI2	6	nuc	NLGN1	mem	TTRV	4.47
INADL	9	nuc	GLSL	mit	ESMV	4.47
MPDZ	9	cyt	DRD3	mem	ILSC	4.47
MPDZ	11	cyt	CLD1	mem	KDYV	4.47
APBA1	1	cyt	5HT2C	mem	ISSV	4.37
DLG1 (SAP97)	1	cyt	RT34	mit	GTPV	4.37
DLG1 (SAP97)	1	cyt	PTEN	cyt	ITKV	4.37
DLG4 (PSD-95)	1	cyt	5HT2C	mem	ISSV	4.37
DVL3	1	cyt	PP2AA	cyt, nuc	DYFL	4.37
MAGI2	1	nuc	GRID2	mem	GTSI	4.37
MAGI2	1	nuc	GRID1	mem	GTSI	4.37
NOS1	1	cyt	PP2AA	cyt, nuc	DYFL	4.37
PDZD2	1	cyt	CTNB1	cyt, nuc	DTDL	4.37
PICK1	1	cyt	ARF1	cyt, gol	RNQK	4.37
RGS12	1	nuc	GRM2	mem	TSSL	4.37
DLG2 (PSD-93)	2	cyt	GRID2	mem	GTSI	4.37
DLG2 (PSD-93)	2	cyt	GRID1	mem	GTSI	4.37
NHRF2	2	cyt, nuc	SIAH1	cyt, nuc	ISMC	4.37
NHRF4	2	cyt	S22A5	mem	STAF	4.37
DLG5	3	cyt	ODO2	mit	LLDL	4.37
INADL	3	nuc	MK12	cyt, mit	ETPL	4.37
NHRF3	3	cyt	BCR	cyt	STEV	4.37
PDZD2	3	cyt	PKP4	nuc	DSWV	4.37
PDZD2	3	cyt	CTND2	nuc	DSWV	4.37
INADL	5	nuc	PAR6A	cyt	GFSL	4.37
INADL	8	nuc	KCNA4	mem	ETDV	4.37
MPDZ	8	cyt	RHG17	cyt	STAL	4.37
ARHGB	1	cyt	EAA4	mem	ESAM	4.27
CNKR3	1	Unclassified	CTNB1	cyt, nuc	DTDL	4.27
CNKR3	1	Unclassified	BAI1	mem	QTEV	4.27
CSKP	1	cyt	CNTP2	mem	EWLI	4.27
IL16	1	cyt, nuc	USBP1	nuc	DTFL	4.27
INADL	1	nuc	IRK15	mem	QSNV	4.27
RADIL	1	Unclassified	1433B	cyt	EGEN	4.27
DLG1 (SAP97)	3	cyt	RT34	mit	GTPV	4.27
DLG1 (SAP97)	3	cyt	KCNA3	mem	FTDV	4.27
DLG4 (PSD-95)	3	cyt	KCNA3	mem	FTDV	4.27
INADL	3	nuc	CNKR2	cyt	ETHV	4.27
INADL	3	nuc	CD2AP	cyt	VLSS	4.27
LNX1	4	cyt	NADK	cyt	EEEG	4.27
INADL	8	nuc	SCN4A	mem	ESLV	4.27
MPDZ	10	cyt	PKHA2	cyt	TSDV	4.27
CNKR3	1	Unclassified	LRP2	mem	DSEV	4.17
CSKP	1	cyt	FCSD2	cyt	ITLV	4.17
MPP5	1	cyt	RHG17	cyt	STAL	4.17
PDLI7	1	cyt	KPCZ	cyt	EESV	4.17
PDLI7	1	cyt	PSMF1	mem	DMYL	4.17
LNX2	2	cyt	LNX1	cyt	GTFL	4.17
PDZD2	2	cyt	SOCS3	cyt	DAPL	4.17
ZO1	2	cyt	CXA8	mem	DLTV	4.17
DLG1 (SAP97)	3	cyt	GRIK2	mem	ETMA	4.17
DLG3 (SAP102)	3	cyt	GRIK2	mem	ETMA	4.17
DLG4 (PSD-95)	3	cyt	GRIK2	mem	ETMA	4.17
DLG4 (PSD-95)	3	cyt	NDOR1	cyt	ETWA	4.17
LNX1	3	cyt	DRD3	mem	ILSC	4.17
PDZD2	3	cyt	SOCS3	cyt	DAPL	4.17
INADL	6	nuc	CNKR2	cyt	ETHV	4.17
MPDZ	7	cyt	CSPG4	mem	QYWV	4.17
INADL	8	nuc	NLGN2	mem	TTRV	4.17
INADL	8	nuc	NLGN1	mem	TTRV	4.17
MPDZ	10	cyt	YAP1	nuc	LTWL	4.17
MPDZ	12	cyt	YAP1	nuc	LTWL	4.17
INADL	1	nuc	IRK2	mem	ESEI	4.07
LIMK1	1	cyt	ABCA1	mem	ESYV	4.07
NEB2	1	cyt	TGON2	mem	SFQL	4.07
PAR6A	1	cyt	PLCB1	cyt	DTPL	4.07
RGS3	1	cyt, nuc	ESR1	nuc	PATV	4.07
SCRIB	1	cyt	ZO2	cyt	DTEL	4.07
SDCB2	1	cyt	NRX1B	mem	EYYV	4.07
TIAM1	1	cyt	CFTR	mem	DTRL	4.07
ZO1	1	cyt	NMDE4	mem	ESEV	4.07
ZO3	2	cyt	CLD1	mem	KDYV	4.07
INADL	3	nuc	PAR6A	cyt	GFSL	4.07
LNX1	3	cyt	CC85B	cyt, nuc	SPDD	4.07
LNX2	3	cyt	LNX1	cyt	GTFL	4.07
ZO1	3	cyt	NMDE4	mem	ESEV	4.07
ZO1	3	cyt	U2AF1	nuc	SGRF	4.07
INADL	7	nuc	MK12	cyt, mit	ETPL	4.07
MPDZ	12	cyt	CSPG4	mem	QYWV	4.07
DLG4 (PSD-95)	1	cyt	CAC1C	mem	VSSL	3.97
GIPC1	1	cyt	FZD3	mem	GTSA	3.97
GOPC	1	cyt, gol	ADRB1	mem	ESKV	3.97
INADL	1	nuc	KPCA	cyt	QSAV	3.97
PDLI4	1	cyt	TRIP6	cyt, nuc	TTDC	3.97
PTN13	1	cyt	IKBA	cyt, nuc	RLTL	3.97
SNTB1	1	cyt	DMD	cyt	EDTM	3.97
SNTB2	1	cyt	DMD	cyt	EDTM	3.97
ZO1	1	cyt	SFPQ	nuc	KPRF	3.97
DLG4 (PSD-95)	2	cyt	EXOC7	cyt	DTSA	3.97
INADL	2	nuc	PRD16	nuc	INHL	3.97
LNX1	2	cyt	T22D4	nuc	GPSV	3.97
ZO1	2	cyt	CNKR2	cyt	ETHV	3.97
ZO1	2	cyt	U2AF1	nuc	SGRF	3.97
ZO1	2	cyt	NMDE2	mem	ESDV	3.97
DLG4 (PSD-95)	3	cyt	EXOC7	cyt	DTSA	3.97
INADL	3	nuc	IRK10	mem	ISNV	3.97
LNX1	3	cyt	LDOC1	nuc	EDDY	3.97
LNX1	3	cyt	PKHA1	cyt, nuc	VSDV	3.97
PDZD2	3	cyt	CCNB1	cyt, nuc	VAKV	3.97
MAGI2	5	nuc	RPGF2	cyt	VSAV	3.97
MPDZ	5	cyt	AMOL1	cyt	EVLI	3.97
MPDZ	11	cyt	JAM1	mem	SFLV	3.97
CNKR3	1	Unclassified	ADRB1	mem	ESKV	3.87
GIPC1	1	cyt	LSHR	mem	YTEC	3.87
GIPC1	1	cyt	RGS19	cyt	SSEA	3.87
MPDZ	1	cyt	KIT	mem	HDDV	3.87
NHRF3	1	cyt	CLCN3	mem, gol	IMFN	3.87
NHRF4	1	cyt	S22A9	mem	VTQF	3.87
PARD3	1	cyt	KPCI	cyt, nuc	EECV	3.87
PDLI1	1	cyt	AGK	cyt	SPTQ	3.87
PDZD2	1	cyt	PTN1	cyt	NSNT	3.87
PICK1	1	cyt	UBP7	nuc	KIHN	3.87
PTN13	1	cyt	KAPCA	cyt	FSEF	3.87
SNTA1	1	cyt	DMD	cyt	EDTM	3.87
NHRF2	2	cyt, nuc	CLCN3	mem, gol	IMFN	3.87
NHRF3	2	cyt	SSR5	mem	TSKL	3.87
ZO1	2	cyt	ANXA6	nuc	GGED	3.87
LNX1	3	cyt	CACO2	cyt, gol	CHSL	3.87
LNX1	4	cyt	TIFA	Unclassified	ENES	3.87
LNX1	4	cyt	MAGAB	cyt, nuc	GEGV	3.87
MPDZ	5	cyt	CSPG4	mem	QYWV	3.87
INADL	6	nuc	NMDE4	mem	ESEV	3.87
INADL	6	nuc	IRK2	mem	ESEI	3.87
INADL	6	nuc	NMDE3	mem	ESEV	3.87
MPDZ	7	cyt	JAM1	mem	SFLV	3.87
INADL	8	nuc	IRK10	mem	ISNV	3.87
INADL	1	nuc	ZO3	cyt	ATDL	3.77
LNX2	1	cyt	NUMBL	cyt	EIEL	3.77
LNX2	1	cyt	NUMB	cyt	EIEL	3.77
MPDZ	1	cyt	AMOT	nuc	EYLI	3.77
NOS1	1	cyt	ZDH23	mem	GLLG	3.77
PAR3L	1	cyt	INSC	cyt	ESFV	3.77
PICK1	1	cyt	GRM3	mem	TSSL	3.77
PICK1	1	cyt	GRM2	mem	TSSL	3.77
SI1L1	1	cyt	DLG4 (PSD-95)	cyt	RERL	3.77
ZO1	1	cyt	U2AF2	nuc	RDFW	3.77
DLG4 (PSD-95)	2	cyt	SEM4B	mem	DSVV	3.77
IL16	2	cyt, nuc	FBLN4	ext	AYTF	3.77
LNX1	2	cyt	PUR6	cyt	ECNL	3.77
MPDZ	2	cyt	MPP5	cyt	TWLR	3.77
PARD3	2	cyt	PAR6B	cyt	IITL	3.77
IL16	3	cyt, nuc	FBLN4	ext	AYTF	3.77
LNX1	3	cyt	JAM1	mem	SFLV	3.77
INADL	4	nuc	CRIPT	cyt	QTSV	3.77
LNX1	4	cyt	PUR6	cyt	ECNL	3.77
MAGI2	4	nuc	GRID2	mem	GTSI	3.77
MAGI2	4	nuc	GRID1	mem	GTSI	3.77
PDZD2	5	cyt	CTNB1	cyt, nuc	DTDL	3.77
INADL	8	nuc	ZO3	cyt	ATDL	3.77
INADL	8	nuc	CNKR2	cyt	ETHV	3.77
MPDZ	10	cyt	RHG17	cyt	STAL	3.77
CNKR3	1	Unclassified	KS6A1	cyt	STTL	3.67
DLG4 (PSD-95)	1	cyt	GCYB1	cyt	QDDD	3.67
DLG5	1	cyt	CTNB1	cyt, nuc	DTDL	3.67
DVL1	1	cyt	SMAD4	cyt, nuc	QPLD	3.67
DVL2	1	cyt	FZD4	mem	ETVV	3.67
GIPC1	1	cyt	IGF1R	mem	SSTC	3.67
IL16	1	cyt, nuc	CD4	mem	CSPI	3.67
LNX1	1	cyt	SAT1	cyt	ATEE	3.67
MPP7	1	cyt	AMOL2	cyt	EILI	3.67
NEB2	1	cyt	1433B	cyt	EGEN	3.67
PARD3	1	cyt	JAM1	mem	SFLV	3.67
SCRIB	1	cyt	TRIP6	cyt, nuc	TTDC	3.67
SDCB1	1	cyt, nuc	GRM3	mem	TSSL	3.67
IL16	2	cyt, nuc	CD4	mem	CSPI	3.67
PAR3L	2	cyt	PAR6B	cyt	IITL	3.67
IL16	3	cyt, nuc	NMDE4	mem	ESEV	3.67
IL16	3	cyt, nuc	NMDE3	mem	ESEV	3.67
LNX1	3	cyt	TRAF2	cyt	LTGL	3.67
LNX1	3	cyt	YAP1	nuc	LTWL	3.67
USH1C	3	cyt	ANS4B	cyt	DTSL	3.67
GRIP1	4	er	ESR1	nuc	PATV	3.67
GRIP2	4	cyt	EFNB1	mem	YYKV	3.67
GRIP2	4	cyt	EFNB3	mem	YYKV	3.67
GRIP1	5	er	GRIP1	er	TNTL	3.67
MAGI2	5	nuc	RPB2	nuc	MMSV	3.67
MPDZ	8	cyt	PKHA2	cyt	TSDV	3.67
MPDZ	10	cyt	5HT2C	mem	ISSV	3.67
CSKP	1	cyt	IRK4	mem	ESAI	3.57
DLG2 (PSD-93)	1	cyt	GRID2	mem	GTSI	3.57
DLG2 (PSD-93)	1	cyt	GRID1	mem	GTSI	3.57
DLG4 (PSD-95)	1	cyt	SEM4B	mem	DSVV	3.57
DLG4 (PSD-95)	1	cyt	GRID2	mem	GTSI	3.57
INADL	1	nuc	GLSL	mit	ESMV	3.57
LDB3	1	cyt	MYOZ3	cyt	SEEL	3.57
LIN7B	1	cyt	ABCB8	mem, mit	QHKS	3.57
MPP5	1	cyt	PAR6A	cyt	GFSL	3.57
PICK1	1	cyt	ACCN1	mem	EIAC	3.57
PTN13	1	cyt	EFNB1	mem	YYKV	3.57
PTN13	1	cyt	EFNB2	mem	YYKV	3.57
ZO1	1	cyt	PTBP1	nuc	KSTI	3.57
DLG4 (PSD-95)	2	cyt	LAP2	cyt	EVSS	3.57
DLG4 (PSD-95)	2	cyt	SHAN1	cyt	FLER	3.57
LNX1	2	cyt	AIMP2	cyt	KLLK	3.57
NHRF4	2	cyt	MRP2	mem	STKF	3.57
ZO1	2	cyt	NMDE4	mem	ESEV	3.57
DLG2 (PSD-93)	3	cyt	SHAN1	cyt	FLER	3.57
DLG4 (PSD-95)	3	cyt	LAP2	cyt	EVSS	3.57
DLG4 (PSD-95)	3	cyt	SHAN1	cyt	FLER	3.57
IL16	3	cyt, nuc	IRK4	mem	ESAI	3.57
MPDZ	3	cyt	AMOL2	cyt	EILI	3.57
LNX1	4	cyt	TRP13	cyt	AAYI	3.57
MAGI2	4	nuc	AVR2A	mem	ESSL	3.57
MAGI2	4	nuc	EXOC4	nuc	ITTV	3.57
GRIP2	6	cyt	PRLHR	mem	SVVI	3.57
MPDZ	8	cyt	RNF5	mem	LLSI	3.57
APBA2	1	cyt	NLGN3	mem	TTRV	3.47
ARHGC	1	cyt	LPAR1	mem	HSVV	3.47
GIPC1	1	cyt	NRP1	ext, mem	YSEA	3.47
GOPC	1	cyt, gol	CLCN3	mem, gol	IMFN	3.47
LNX1	1	cyt	LDOC1	nuc	EDDY	3.47
MY18A	1	cyt	SFTA1	ext	ICEF	3.47
PDZD2	1	cyt	HNRPC	nuc	EDDS	3.47
PICK1	1	cyt	PVRL1	mem	EWYV	3.47
PICK1	1	cyt	PVRL3	mem	EWYV	3.47
SHAN1	1	cyt	BAI2	mem	QTEV	3.47
SHAN2	1	cyt	BAI2	mem	QTEV	3.47
ZO1	1	cyt	JAM2	mem	SFII	3.47
ZO1	1	cyt	JAM3	mem	SFVI	3.47
ZO1	1	cyt	NMDE2	mem	ESDV	3.47
ZO1	1	cyt	DBPA	cyt, nuc	SSAE	3.47
ZO2	1	cyt	TRAF6	cyt, nuc	DAGV	3.47
INADL	2	nuc	ABCB8	mem, mit	QHKS	3.47
INADL	2	nuc	RHG17	cyt	STAL	3.47
INADL	2	nuc	MPP7	cyt	WLHS	3.47
ZO1	3	cyt	JAM2	mem	SFII	3.47
ZO1	3	cyt	JAM3	mem	SFVI	3.47
ZO1	3	cyt	NMDE2	mem	ESDV	3.47
GRIP2	4	cyt	RPA34	nuc	QQPV	3.47
INADL	5	nuc	MPP7	cyt	WLHS	3.47
MAGI2	6	nuc	DLGP1	nuc	QTRL	3.47
MAGI2	6	nuc	DLGP2	nuc	QTRL	3.47
MAGI2	6	nuc	DLGP3	nuc	QTRL	3.47
[truncated: 835 more rows]
