# Supplementary material for: Rewiring of PDZ Domain-Ligand Interaction Network Contributed to Eukaryotic Evolution
Source: PLoS Genet. 2012 Feb 9;8(2):e1002510. doi: 10.1371/journal.pgen.1002510 (PMC3276551; doi:10.1371/journal.pgen.1002510)
Supplement: Table S4 — C-terminal sequences of human PDZ ligand orthologs. (XLS) [file pgen.1002510.s025.xls]

## Sheet: Supplementary Table 3
Table S4. C-terminal sequences of human PDZ ligand orthologs.
PDZ ligand	Human	Mouse	Rat	Chicken	Xenopus	O. latipes	C. intestinalis	Fly	Mosquito	Worm	Yeast	E. coli
PSN1	QFYI	QFYI	QFYI	QFYI	-	-	-	-	-	CLLY	-	-
NPT2A	ATRL	ATRL	ATRL	ATRL	-	RVAC	-	-	-	-	-	-
SSH3	EGEA	EGKA	EDKA	-	-	-	-	YNTM	AKIS	-	-	-
CTNB1	DTDL	DTDL	DTDL	DTDL	DTDL	DTDL	-	DTDC	DTDL	DTDL	-	-
PCF11	VESV	VESV	VESV	DESV	LLKT	EDPA	NEQK	-	-	EPFD	LVTK	-
SF3B3	RYAF	RYAF	RYAF	RYAF	-	RYAF	ISVV	RYAF	RYAF	RYAF	TNYM	-
ATP7A	DTAL	DTTL	DTTL	DTTL	-	KHSL	LFLK	LQKL	LQKL	DLIV	-	-
NOS2	MSAL	GTRL	ATRL	VKRI	PQQS	-	-	-	-	-	-	-
PAG1	ITRL	VTRL	VTRL	CKIQ	FTRL	MSRL	-	-	-	-	-	-
KPCA	QSAV	QSAV	QSAV	ENVA	-	-	SLVA	VFSP	VQYV	-	-	-
FZD1	ETTV	ETTV	ETTV	ETTV	ETTV	-	QHSA	QAYV	-	VNMR	-	-
KAPCA	FSEF	FTEF	FTEF	-	-	FAEF	FADF	FAEF	FAEF	FAEF	MKEF	-
INSC	ESFV	ESFV	ESFV	ESFV	CLVS	ESFV	-	-	-	-	-	-
CXCR2	STTL	STTL	STTL	-	-	ISKR	-	-	-	-	-	-
GABR2	VSGL	VSGL	VSGL	VSGL	VSGL	SMDP	-	VEYL	VEYL	-	-	-
RGS1	NSLK	NTLK	NTLK	NNAK	NVRG	-	-	-	-	-	-	-
JAM3	SFVI	SFVI	SFVI	SFVI	-	HTVL	SMII	-	-	YLLF	-	-
MRP2	STKF	HTEL	HTEL	TTTL	TQST	FSSL	-	-	-	-	-	-
BEND7	CLSL	GSIA	GSVA	DFPV	LAQI	-	-	-	-	-	-	-
DGKZ	ETAV	ETAV	ETAV	ETAV	-	-	-	-	LESE	ETHL	-	-
PLXB1	VTDL	VTDL	VTDL	VTDL	-	VTDL	EISR	-	-	-	-	-
KIT	HDDV	HEDA	HEDA	REDV	-	AQWV	-	-	-	-	-	-
DAPLE	YGCV	YGCV	YGCV	YGCV	-	-	VENR	-	YGCV	-	-	-
ADA17	ETEC	ETEC	ETEC	ETEC	ETEC	ETQC	TVGR	RACN	VARM	ADVN	-	-
PTEN	ITKV	ITKV	ITKV	ITKV	ITKV	ITKV	FSDA	YNSW	VCSV	AIYL	-	-
DYLT1	GLSI	GLSI	GLSI	GLAI	GLAI	-	GLAI	GLAV	GLSI	AIAI	-	-
SCN2A	ESKK	-	ESKK	ESKK	EHKK	AMRE	DEDP	TADV	TADV	-	-	-
TRAF6	DAGV	DAGV	DAGV	DGAA	DGAL	RCEV	-	INIV	MNIV	-	-	-
AMOT	EYLI	EYLI	EYLI	-	RLTT	EILI	-	-	-	-	-	-
ODO2	LLDL	LLDL	LLDL	GLQV	LLDL	LLDM	LLGM	VAGL	LAGL	FMNL	MLLW	LLDV
TRPC4	TTRL	TTRL	TTRL	ITRL	-	-	-	GAIG	QGWL	DELL	-	-
SL9A3	STHM	STHM	STHM	STHM	-	RRLA	HVMT	ESII	QHPI	DFNV	-	-
PSN2	QLYI	QLYI	QLYI	EISV	QMYI	KPHP	-	QVFI	QVFI	-	-	-
WWTR1	LTWL	LTWL	LTWL	-	LTWL	-	-	-	YDII	-	-	-
DLGP4	QTRL	QTRL	QTRL	QTRL	AQTR	QTRL	-	SNGS	-	-	-	-
CSK	ELHL	ELHL	ELHL	ELYL	ELFH	TPPL	LLPA	NATA	TYVT	RNTV	-	-
PTPRG	ESLV	ESLV	ESLV	ESLV	-	ESLV	-	-	PPAT	-	-	-
CADH5	ELLY	ELII	ELII	DFVY	EDFP	DYYH	-	-	-	-	-	-
ADRB2	DSLL	DSPL	DSPL	VPSG	DCLL	TTAL	LCRD	-	-	-	-	-
ALBU	ALGL	EALA	DTLA	GIGA	KLHP	-	-	-	-	-	-	-
FLNA	VVVP	IMVP	IMVP	-	VSVP	-	-	QIDV	KVEV	AIEP	-	-
EFNB2	YYKV	YYKV	YYKV	YYKV	YYKV	-	-	EYDR	NAAS	RYLL	-	-
NRX3A	EYYV	HPPP	EYYV	-	-	-	-	-	-	-	-	-
CALM	MTAK	MTAK	MTAK	MTAK	MTAK	MTAK	MTSK	MTSK	QALF	MTTK	LLSK	-
SGK1	DSFL	DSFL	DSFL	DSFL	ESYL	DSYL	-	-	-	RVLV	-	-
ACTN2	ESDL	ESDL	ESDL	ESDL	ESDL	-	-	-	-	LYSQ	-	-
GRID2	GTSI	GTSI	GTSI	GTSI	-	-	-	-	-	-	-	-
KS6A3	STAL	STAL	STAL	STAL	-	STAL	STAL	-	MNHS	-	-	-
SRBS1	PLYL	PLYL	PLYL	LLYL	LVFY	-	-	VERA	-	VKRH	-	-
SAT1	ATEE	AAEE	AAEE	ATEE	AAEE	PAEE	-	-	-	-	-	-
PGFRB	DSFL	DSFL	DSFL	ESFL	-	PEEA	-	-	-	TISF	-	-
DMD	EDTM	VQDL	-	-	-	GHHL	-	ELQK	-	EEND	-	-
ARVC	DSWV	-	DSWV	DSWV	PLKV	DSWV	-	-	-	DSWV	-	-
NMDE3	ESEV	ESEV	ESEV	-	RPQI	-	-	-	-	-	-	-
KPCI	EECV	EECV	EECV	-	EECV	VDWD	-	EDCV	-	EDSV	-	-
CACO2	CHSL	WFLL	DLHR	HSLE	ESTE	GHEL	-	-	-	-	-	-
AKA10	STKL	STKL	STKL	GTKL	STKV	ATKV	-	PPLA	NSKT	FRYG	-	-
CALM	MTAK	MTAK	MTAK	MTAK	MTAK	MTAK	MTSK	MTSK	QALF	MTTK	LLSK	-
ITB7	SPTL	QEAD	READ	-	RPNV	-	-	-	-	-	-	-
LPAR1	HSVV	HSVV	HSVV	HSVV	HSVV	QGRK	-	-	-	-	-	-
CD2AP	VLSS	VLLS	VLLS	-	TEEK	VQVP	-	-	-	-	NNIF	-
MLP3B	KLSV	ALAV	AMAV	QSSV	VKYA	-	-	-	-	-	-	-
AMOL1	EVLI	EVLI	EVLI	EVLI	-	-	-	-	-	NQFS	-	-
MYO15	ITLL	ITLL	ITLL	PPRL	-	ITLL	-	RELN	DRRE	-	-	-
LRP4	ESQV	ESQV	ESQV	ESEV	CACP	-	TDSS	STIT	YDRA	-	-	-
MP2K2	RTAV	RTAV	RTAV	RAAV	-	RVTE	-	-	-	KLNP	MGGL	-
HD	VTTC	VTAC	VTTC	VTAC	INII	DTSL	ISSM	LQCL	NDNY	-	-	-
DLGP2	QTRL	QTRL	QTRL	-	QTRL	QTRL	-	-	QKLA	-	-	-
NMDE4	ESEV	ESEV	ESEV	-	ESEV	-	-	-	-	-	-	-
IKBA	RLTL	IIGT	RLTL	QLTF	RPLH	FGKN	KLKH	MTVA	INVS	-	-	-
CDC27	SDEF	SDEF	SDEF	SDEF	SDEF	DDVL	GADD	DSDY	SDSY	GSPV	HMQE	-
NOTC1	EAFK	EAFK	EAFK	EAFK	EAFK	DQFK	-	AIYI	HIQA	-	-	-
CDK9	ERVF	ERVF	ERVF	DRVF	DRVF	-	-	DRVW	DRVY	DTIF	-	-
OPRK	NKPV	NKPV	NKPV	NKPV	RCFK	KQPR	-	-	-	-	-	-
JAM1	SFLV	SFLV	SFLV	-	GYLD	-	-	-	-	-	-	-
LRFN1	ESTV	ESTV	LASA	-	ASAL	ESTV	-	-	-	-	-	-
EXOS2	EQEG	EQEG	DQEG	DLEG	EQEG	EQEG	-	DADE	VLEV	QQQK	GNGN	-
EXOC4	ITTV	ITTV	ITTV	ITTV	ITTV	ITTV	QDDI	GVVV	GVTV	NQKK	ANEK	-
KCNA2	LTDV	LTDV	LTDV	LTDV	LTDV	LTDV	-	ETDV	ETDV	DDIA	-	-
GOGA1	IPWS	IPWS	IPWS	TLWS	EELE	FPWS	-	MKPT	LPTS	-	-	-
FZD3	GTSA	GTSA	GTSA	GTSA	GASA	EDGA	-	-	-	-	-	-
SEM4F	ETSI	ETSI	ETSI	-	-	RREK	-	-	-	-	-	-
SIAH1	ISMC	ISMC	ISMC	ISMC	ISMC	ISMC	-	ISLV	ISVV	LEYD	-	-
1433G	EGNN	EGNN	EGNN	EGNN	EGNN	EGNN	QCED	-	-	-	-	-
GTR1	DSQV	DSQV	DSQV	DSQV	QYVE	DSQL	-	VSLH	GNGR	-	WAGY	-
H2B1C	TSSK	TSSK	TSSK	TSSK	-	KSVK	TSSK	TSSK	-	-	STQA	-
IGF1R	SSTC	SSTC	SSTC	SSAC	SSAC	SSAC	-	GREA	RIVR	HPLV	-	-
ADA1D	ETDI	ETDI	ETDI	ETDI	LKCQ	-	-	NDPR	-	-	-	-
LPHN1	VTSL	VTSL	WGDS	-	ITSL	VTSL	-	-	-	DYRF	-	-
DLGP1	QTRL	-	-	-	-	QTRL	-	SNGS	-	SEEC	-	-
TNR6	QSLV	QSLE	QCLE	LEET	-	SNPV	-	-	-	-	-	-
GRIA3	SVKI	-	-	SVKI	-	SVKI	RKRN	-	-	-	-	-
CSK21	GAQQ	GAQQ	GAQQ	GAQQ	-	GAQP	GMRL	NNQQ	GGTN	IDGA	QIEK	-
SACS	QQKV	QQKV	VTCK	QQKV	LIRE	QHKM	-	-	-	-	-	-
NPY2R	ATNV	ATNV	ATNV	PTNV	LTFF	AKKI	-	-	NQPT	TLLL	-	-
GUAD	SSSV	SSSV	SSSV	SSSV	LPEK	-	-	QGYQ	QIKT	DRKT	VYQI	YERN
ACCN2	DFTC	DFTC	DFTC	DFTC	-	DFTC	EVVK	PYLD	-	-	-	-
PLXB3	VTDL	VTDL	VTDL	-	VENK	-	-	-	-	-	-	-
GRIA2	SVKI	SVKI	SVKI	SVKI	-	TDLS	-	HGQV	-	-	-	-
KIRR1	QTHV	QTHV	QTHV	YELK	-	QTHV	-	-	-	-	-	-
PSMF1	DMYL	DMYL	DMYL	DMFM	-	DMFM	-	DYYM	DMFM	-	-	-
PRD16	INHL	-	INHL	ADKR	INHL	-	-	-	-	-	KKHQ	-
SPT5H	LLEA	LLEA	LLEA	LLEA	KLES	RLEH	-	KSID	PTKN	HSET	WGGH	-
5HT2C	ISSV	ISSV	ISSV	VSCV	-	TGQG	LNIL	DDEC	DDDC	-	-	-
ZBT43	TEAN	TEAN	TEAN	TEMN	PADS	-	-	VHNT	-	-	-	-
PUR6	ECNL	ECNL	QCNL	ECTL	HKGP	ACSL	KQAN	VRNA	VRSN	RKLE	KWSH	VQLD
YAP1	LTWL	NDNQ	LTWL	LTWL	-	-	-	-	-	HHYQ	-	-
PTN1	NSNT	VCFH	VCFH	VCFH	VWYH	AYFH	-	SKTK	TKQM	-	-	-
FCSD2	ITLV	ITLV	ITLV	ITLV	ELTG	-	-	YIYI	PPGM	-	-	-
CTBP1	SDQL	TDQL	SDQL	SDQL	GAYR	PNDQ	EYKQ	-	PQGI	-	-	NELV
IRK2	ESEI	ESEI	ESEI	ESEI	ESEI	ESEI	ALCV	-	-	-	-	-
VATB1	DTAL	DTAL	DTAL	-	RAHG	-	-	-	-	-	-	-
IRK12	ESEI	ESEI	ESEI	ESEI	ESEI	ESEI	-	DSIC	LNKQ	ASHS	-	-
SSR2	QTSI	QTSI	QTSI	QTSI	QTSI	QTSI	-	HTDL	LQSN	YSSC	-	-
NDOR1	ETWA	ETWA	ETWA	ETWS	-	MMRP	-	ETWA	ETWA	ETWS	QETW	-
SNF8	EALP	EVFP	EAFP	EAIP	-	-	GNNK	TAAT	TAKV	NNYQ	TRQL	-
AVR2A	ESSL	ESSL	ESSL	ESSL	ESSL	ESSL	-	-	TESL	TFTT	-	-
GRB2	NRNV	NRNV	NRNV	NRNI	NRNM	SRNM	QPMI	PYHS	PYHS	NFGN	-	-
GP125	ETTV	ETTV	ETTV	ETTV	ETTV	ETTV	-	PFPS	-	-	-	-
S15A2	KTKL	NTRL	NTRL	KTKL	KTKM	STKL	-	DINE	YRED	-	TTKY	AAVA
CT195	SHSV	CLLG	PAGL	DRST	-	-	-	-	-	-	-	-
NPHN	GHLV	GHLV	GHLV	-	RGWE	SLRP	-	GHLV	YPPM	GDLV	-	-
DLL1	ATEV	ATEV	ATEV	ATEV	ATEV	ATEV	PCLP	TPHM	NASH	FSTS	-	-
EZRI	FEAL	FEAM	FEAM	FEAM	FEAM	-	-	-	-	-	-	-
AQP4	LSSV	LSSV	LSSV	LSSV	LSTV	LSSV	-	-	SYDF	-	KKED	-
PTH1R	ETVM	ETVM	ETVM	ETVM	GPDQ	ETVM	QDTM	-	-	-	-	-
DCE1	GQDL	GQDL	GQDL	GQEL	GQEL	GHEL	DIDM	GDDL	GQDL	ESLE	-	-
U2AF2	RDFW	RDFW	RDFW	-	-	-	RQFS	RREF	RREF	NRQF	-	-
MCP	FTSL	-	-	-	PECL	-	-	-	-	-	-	-
SYGP1	TADH	PRHG	LLIR	-	-	EDSE	-	-	-	VVPN	-	-
K2C8	VLPK	IMSK	VVSK	-	FSKP	LIQD	-	-	-	-	-	-
HTRA1	EIDP	EIDP	EIDP	-	EEME	EIDP	-	-	-	-	QSEK	-
U2AF1	SGRF	SGRF	SGRF	-	SGRF	-	-	-	-	RRRY	-	-
AT2B2	ETSL	-	-	ETSL	-	-	-	-	-	-	TAFY	-
APC	VTSV	VTSV	VTSV	VTSV	VTSV	VTSV	-	GARK	-	VTIV	-	-
ESR1	PATV	PNTI	PNTI	QNTI	QSTV	QGDA	-	-	-	-	-	-
NADK	EEEG	-	EEDS	SVYI	DGDF	DTES	QKDI	LYDV	NLEN	-	HFAI	KKLF
B3GNL	LHFS	VHFS	VHFS	YHFN	ISER	CVKL	VHFS	-	-	SVSY	-	-
CCNB1	VAKV	VTKA	VTKA	-	RPLM	TQIS	-	SQRK	ELRC	SEME	-	-
PP2AA	DYFL	DYFL	DYFL	DYFL	DYFL	DYFL	-	-	DYFL	-	-	-
CTRO	QSSV	QSSV	QSSV	QSSV	QSSV	-	-	GNSI	GQGV	-	-	-
TB10A	DTYL	DTYL	DTYL	DTYL	DTYL	DTYL	-	MPTL	-	MRFD	DKGD	-
KS6A2	STRL	STRL	-	-	STRL	-	-	NLHS	-	-	-	-
H2B1C	TSSK	TSSK	TSSK	TSSK	-	KSVK	TSSK	TSSK	-	-	STQA	-
RHG01	PSGL	-	AQGV	DVEA	DPEP	HLVF	-	VSVD	-	VFDH	-	-
KCNA4	ETDV	ETDV	ETDV	SEQA	ETDV	QTDV	-	-	-	-	-	-
ADRB1	ESKV	ESKV	ESKV	GPSV	-	DSSD	-	-	-	STIF	-	-
K6PF	EAAV	EAAV	EAAV	ESNI	PAHI	SLKK	-	DAVA	SPCA	SHMF	-	-
ZFYV9	ENIV	ENIA	ENIA	ENIS	ENIS	EIIS	-	ILNA	ILDK	-	-	-
RHG17	STAL	-	STAL	STAL	NHAG	STAL	-	-	PQSP	-	-	-
GRM1	SSTL	SSTL	SSTL	SSTL	SSTL	SSTL	-	-	-	KQIF	-	-
RAC1	CLLL	CLLL	CLLL	CLLL	CLLL	FVII	CELL	CALL	CNIL	CTVL	-	-
SSR5	TSKL	TSRI	TSRL	TSKV	NSEF	-	RKGS	-	-	-	-	-
KS6B1	RMNL	RMNL	-	RMNL	RMNL	RMNL	PWQS	LPMV	MSIS	FHFF	-	-
EAA4	ESAM	ESVM	ESVM	SRKH	-	-	-	-	-	-	-	-
PRKN2	WFDV	WFDV	WFDV	HWFD	-	-	-	HWFG	HWFG	HWFN	-	-
SGK3	DLFL	-	DLFL	DMFS	-	DSFL	DSQV	-	-	-	-	-
PDXD1	ESLR	ERLR	ERLR	GSQR	-	AAGT	-	INNN	TGTS	VESS	-	-
NAGK	YTFS	SYTF	SYTF	-	HSFS	SQNQ	-	GCNC	NGRC	EINL	-	-
PNMA1	EGHF	EGHF	EGHF	-	TLNS	KGAI	-	-	-	-	-	-
GRIK2	ETMA	ETMA	-	ETMA	-	QMFP	-	-	FDKH	-	-	-
SC6A4	LNAV	MNAV	MNAV	MNAV	SLKE	SENH	EPGS	GTSV	SSGN	LTPV	-	-
TNR16	TSPV	TSPV	TSPV	VPAS	TSPV	TSVV	IDYQ	-	-	-	-	-
GBG13	CTIL	CTIL	CTIL	CSIL	CSIL	CVIL	-	CVIM	CVIM	-	-	-
COF2	GKPL	GKPL	GKPL	GKPL	VPLK	GKPL	YEYV	TDRQ	TDRQ	NQRI	-	-
GRIK1	VHTV	-	-	IHTV	KNSD	LICT	-	-	-	-	-	-
NRCAM	NSFV	NSFV	NSFV	NSFV	-	NSFV	INQP	ATYV	ATLV	STFV	-	-
LSHR	YTEC	ALTH	VLIQ	PECQ	-	NANS	-	EDYV	-	-	-	-
PKN2	ADWC	ADWC	ADWC	ADWC	-	ADWC	CCMG	-	ADWC	SIVP	-	-
SDC1	EFYA	EFYA	EFYA	EFYA	QREF	-	-	-	-	-	-	-
GCYB1	QDDD	QDEN	EDEN	NSIP	RKAA	ADKA	LSRR	VVGT	TTYK	-	-	-
PRLHR	SVVI	SVVI	SVVI	NVVL	LWKR	GVVL	-	RRIN	-	-	-	-
SO1A2	KTKL	VTED	KTKL	DKGQ	-	-	-	-	-	-	-	-
STX1A	GIFA	GIFG	GIFG	GIFG	GIFG	-	GTKT	SYFM	IYLT	AKVL	ETRK	-
RP3A	VSSD	VSSD	VSSD	VASD	-	-	-	NPAH	-	ELDS	-	-
ERBB4	NTVV	NTVV	NTVV	NTVV	-	VYVF	-	-	-	-	-	-
NMDE2	ESDV	ESDV	ESDV	ESDV	-	ESDV	-	ETVL	ETVL	-	-	-
LRP2	DSEV	DSDV	DSDV	DSVV	DSDV	DSDV	DNCE	KSEC	KSEC	VSDV	-	-
GRM3	TSSL	TSSL	TSSL	TSSL	TSSL	TSSL	NNQT	IVNK	-	DTFL	-	-
1433B	EGEN	EGEN	EGEN	EGEN	EADN	DGEN	-	-	-	-	-	-
ARF1	RNQK	RNQK	RNQK	RNQK	RNHK	KNQK	KNAK	NANR	NANR	KNRS	KNQS	-
QKI	ATGN	ATGN	-	AWET	TADR	LAIL	VMHC	IEIQ	-	RRWA	-	-
RPB2	MMSV	MMSV	MMSV	MMSV	RVSF	MMTS	APRM	LMVT	LMVL	QSEA	SRDF	LEDE
MCM2	LQQF	LQQF	LQQF	VQQF	IQQF	LQQF	EKTA	GNTA	AAEP	QEIF	TLGH	-
PLCB3	NTQL	NTQL	NTQL	-	ATRL	PEEI	-	-	-	-	-	-
CAPON	EIAV	EIAV	LSWA	EIAV	-	-	QMQL	HTTK	HTTK	GYPQ	-	-
PLCB1	DTPL	DTPL	-	DTTF	-	DTAL	-	EMKT	TFLA	-	-	-
GRIA1	ATGL	ATGL	ATGL	ATGL	ATGL	VGGR	-	-	-	NTAV	-	TEPK
KCNA1	LTDV	LTDV	LTDV	LTDV	LTDV	LTDV	AGNS	-	-	-	-	-
CTND2	DSWV	DSWV	DSWV	-	-	DSWV	HDGW	RKQL	RNKE	-	-	-
S22A4	ITAF	ITAF	ITAF	CIST	-	-	-	-	GKHK	-	-	-
MCM7	ITFV	ITFV	ITFV	-	PRSK	ITFV	LTFI	ITFM	ITFL	FAMN	LQDA	KLLT
KIF1B	QSKY	QPKY	QPKY	GTIR	-	-	-	-	-	IAAS	-	-
P2RY2	DIRL	DIRL	DIRL	DVKS	ISKV	-	-	-	-	-	-	-
RT34	GTPV	GTPV	GTPV	GTSL	GTAV	GTAV	-	-	GCEL	QPPK	-	-
TPBG	NSDV	NSDV	NSDV	NSDV	ADPR	NSDV	-	-	-	KMMF	-	-
KCND2	VSAL	VSAL	VSAL	VSAL	-	VSAL	ISSL	KTTM	SANQ	-	-	-
GEPH	IGRL	IGRL	IGRL	IGRL	-	IGRL	VVIK	SKYE	SRYE	NGNF	-	FGGL
S22A5	STAF	STAF	STAF	STAF	NTAL	SPLT	SSAV	GKSG	-	LMNI	-	-
ABCA1	ESYV	ESYV	ESYV	ESCV	ESYV	KRDA	-	-	-	GSDQ	-	-
SCN4A	ESLV	ESLV	ESLV	-	GQNG	-	-	-	-	-	-	-
KIF17	SEPL	-	GEPL	-	-	-	YNVS	FLSY	FLAK	LNPK	-	-
COF1	GKPL	GKPL	GKPL	-	-	-	-	TDRQ	-	-	AGSH	-
ZDH23	GLLG	EDIV	EDIV	EDIV	-	AHLV	-	AILK	CFGQ	-	-	-
TOPK	ETDV	YGNC	SSKH	ELRA	DKKS	DGRH	-	TESD	AATP	-	-	-
GPAA1	LFWK	LFWK	LFWK	-	VFWK	LFWK	LNLR	VKTN	LFPK	NKRE	EKQS	-
BCR	STEV	STEV	STEV	STEV	STEV	STEV	VTDL	-	ARLK	-	-	-
ERBB2	DVPV	-	-	-	DETM	SGHT	-	-	-	-	-	-
FZD8	LSQV	LSQV	LSQV	-	LSQV	MPLS	-	ASHV	LSHV	PDKL	-	-
ZBTB5	STLL	STLL	STLL	STLL	TALL	NSLL	-	-	KHEP	-	-	-
PAXI	KLFC	KLFC	KLFC	KLFC	KLFC	KLFS	-	KIFG	KLFG	LTPA	-	-
KPCD	LLED	QFLE	FLDI	ILEK	LLEK	LLEN	-	ITLD	-	HFSK	-	-
DAAM1	KLNF	KLNF	KLNF	KLNF	RKEE	KVNI	KITT	VRRQ	-	TVKP	-	-
AKIR2	SYVS	SYVS	SYVS	SYVS	FYIS	SYVS	-	SYLS	SYLS	SYLS	-	-
NCOA3	QKYC	QKYC	QKYC	-	GPDQ	-	-	-	-	-	-	-
EXOC7	DTSA	-	DTSA	DTSA	DTSA	DTSA	-	DDSA	DDTV	-	-	-
GCYA2	ETSL	ETSL	ETSL	ETSL	-	-	-	GGDA	EVAQ	-	-	-
TGFA	ETVV	ETVV	ETVV	PACV	-	HKPL	-	-	-	-	-	-
KLDC3	SSHG	SSHG	SSHG	QKNL	SSHG	SSHG	-	NQAG	QDIR	DQAG	-	-
PTPRZ	ESLV	ESLV	ESLV	ESLV	ESLV	ESLM	-	DIVG	-	-	-	-
PRPF3	ESTD	ESTD	ESTD	ESTD	KKLK	GTDD	ILQE	TDQQ	SEDI	LPTA	PVQT	-
ERC2	GIWA	GIWA	VLLD	GIWA	GIWA	GIWA	-	-	-	GIWA	-	-
CLCN3	IMFN	IMFN	IMFN	-	-	-	ILFN	VLFN	VLFN	KNSQ	-	-
DSCL1	YTLV	YTLV	YTLV	-	YTLV	YTLV	-	TMAV	YGGK	-	-	-
ACCN1	EIAC	EIAC	EIAC	EIAC	EIAC	-	EVVK	PYLD	-	-	-	-
LR2BP	RQRI	HQRI	HQRI	LGRI	YGKI	-	-	-	-	-	-	-
