# Supplementary material for: Rewiring of PDZ Domain-Ligand Interaction Network Contributed to Eukaryotic Evolution
Source: PLoS Genet. 2012 Feb 9;8(2):e1002510. doi: 10.1371/journal.pgen.1002510 (PMC3276551; doi:10.1371/journal.pgen.1002510)
Supplement: Table S5 — Experimental evidence of human PDZ domain-ligand interactions that emerged via sequence mutations. ‘−’ indicates the absence of an ortholog (XLS) [file pgen.1002510.s026.xls]

## Sheet: master
PDZ protein	AC	ensg	Uniprot ID	Localization	Ligand	AC	ensg	Uniprot ID	Localization	Human	Mouse	Rat	Chicken	Xenopus	O. latipes	C. intestinalis	Drosophila	A. gambiae	C. elegans	Yeast	E. coli		Detection method
LIN-7	P90976	#N/A	#N/A	#N/A	Let-23	P24348	#N/A	#N/A	#N/A	#N/A	#N/A	#N/A	#N/A	#N/A	#N/A	#N/A	#N/A	#N/A	#N/A	#N/A	#N/A	c.elegans		8612272	#N/A_#N/A	#REF!
Scribble	Q9VBE4	#N/A	#N/A	#N/A	gukh	Q9VE13	#N/A	#N/A	#N/A	#N/A	#N/A	#N/A	#N/A	#N/A	#N/A	#N/A	#N/A	#N/A	#N/A	#N/A	#N/A	drosophila		11937021	#N/A_#N/A	#REF!
Dlt	Q9NB04	#N/A	#N/A	#N/A	Crumbs	P10040	#N/A	#N/A	#N/A	#N/A	#N/A	#N/A	#N/A	#N/A	#N/A	#N/A	#N/A	#N/A	#N/A	#N/A	#N/A	drosophila		10102271	#N/A_#N/A	#REF!
dsh	P51140	#N/A	#N/A	#N/A	Vang	Q9V533	#N/A	#N/A	#N/A	#N/A	#N/A	#N/A	#N/A	#N/A	#N/A	#N/A	#N/A	#N/A	#N/A	#N/A	#N/A	drosophila		12490194	#N/A_#N/A	#REF!
Stardust	Q8WRS3	#N/A	#N/A	#N/A	Crumbs	P10040	#N/A	#N/A	#N/A	#N/A	#N/A	#N/A	#N/A	#N/A	#N/A	#N/A	#N/A	#N/A	#N/A	#N/A	#N/A	drosophila		11740559	#N/A_#N/A	#REF!
dlg1	P31007	#N/A	#N/A	#N/A	Fasciclin-II	P34082	#N/A	#N/A	#N/A	#N/A	#N/A	#N/A	#N/A	#N/A	#N/A	#N/A	#N/A	#N/A	#N/A	#N/A	#N/A	drosophila		9354326	#N/A_#N/A	#REF!
dlg1	P31007	#N/A	#N/A	#N/A	Shaker	P08510	#N/A	#N/A	#N/A	#N/A	#N/A	#N/A	#N/A	#N/A	#N/A	#N/A	#N/A	#N/A	#N/A	#N/A	#N/A	drosophila		9390515	#N/A_#N/A	#REF!
Shank1	Q9Y566	ENSG00000161681	#REF!	#REF!	DAP-1	O14490	ENSG00000170579	#REF!	#REF!	#REF!	#REF!	#REF!	#REF!	#REF!	#REF!	#REF!	#REF!	#REF!	#REF!	#REF!	#REF!	human	pulldown, coimmunoprecipitation	10433268	ENSG00000161681_ENSG00000170579	#REF!
NHERF-1	O14745	ENSG00000109062	#REF!	#REF!	GRK6	P43250	ENSG00000198055	#REF!	#REF!	#REF!	#REF!	#REF!	#REF!	#REF!	#REF!	#REF!	#REF!	#REF!	#REF!	#REF!	#REF!	human		10446210	ENSG00000109062_ENSG00000198055	#REF!
NHERF-1	O14745	ENSG00000109062	#REF!	#REF!	P2Y1	P47900	ENSG00000169860	#REF!	#REF!	#REF!	#REF!	#REF!	#REF!	#REF!	#REF!	#REF!	#REF!	#REF!	#REF!	#REF!	#REF!	human		9671706	ENSG00000109062_ENSG00000169860	#REF!
NHERF-1	O14745	ENSG00000109062	#REF!	#REF!	PAG	Q9NYK0	#N/A	#N/A	#N/A	#N/A	#N/A	#N/A	#N/A	#N/A	#N/A	#N/A	#N/A	#N/A	#N/A	#N/A	#N/A	human		11684085	ENSG00000109062_#N/A	#REF!
Shank1	Q9Y566	ENSG00000161681	#REF!	#REF!	DAP12	Q9P1A6	ENSG00000198010	#REF!	#REF!	#REF!	#REF!	#REF!	#REF!	#REF!	#REF!	#REF!	#REF!	#REF!	#REF!	#REF!	#REF!	human		10433268	ENSG00000161681_ENSG00000198010	#REF!
PSD-93	Q15700	ENSG00000150672	#REF!	#REF!	PMCA2b	Q01814	ENSG00000157087	#REF!	#REF!	#REF!	#REF!	#REF!	#REF!	#REF!	#REF!	#REF!	#REF!	#REF!	#REF!	#REF!	#REF!	human		11274188	ENSG00000150672_ENSG00000157087	#REF!
NHERF-1	O14745	ENSG00000109062	#REF!	#REF!	DRA	P40879	ENSG00000091138	#REF!	#REF!	#REF!	#REF!	#REF!	#REF!	#REF!	#REF!	#REF!	#REF!	#REF!	#REF!	#REF!	#REF!	human		12369822	ENSG00000109062_ENSG00000091138	#REF!
NHERF-1	O14745	ENSG00000109062	#REF!	#REF!	KOR-1	P41145	ENSG00000082556	#REF!	#REF!	#REF!	#REF!	#REF!	#REF!	#REF!	#REF!	#REF!	#REF!	#REF!	#REF!	#REF!	#REF!	human		12004055	ENSG00000109062_ENSG00000082556	#REF!
NHERF-2	Q15599	ENSG00000065054	#REF!	#REF!	Clcn3c	Q86Z21	#N/A	#N/A	#N/A	#N/A	#N/A	#N/A	#N/A	#N/A	#N/A	#N/A	#N/A	#N/A	#N/A	#N/A	#N/A	human		11967229	ENSG00000065054_#N/A	#REF!
PSD-95	P78352	ENSG00000132535	#REF!	#REF!	PMCA2b	Q01814	ENSG00000157087	#REF!	#REF!	#REF!	#REF!	#REF!	#REF!	#REF!	#REF!	#REF!	#REF!	#REF!	#REF!	#REF!	#REF!	human		11274188	ENSG00000132535_ENSG00000157087	#REF!
gamma-1-syntrophin	Q9NSN8	ENSG00000147481	#REF!	#REF!	DGKZ	Q13574	ENSG00000149091	#REF!	#REF!	#REF!	#REF!	#REF!	#REF!	#REF!	#REF!	#REF!	#REF!	#REF!	#REF!	#REF!	#REF!	human		11163757	ENSG00000147481_ENSG00000149091	#REF!
NHERF-1	O14745	ENSG00000109062	#REF!	#REF!	YAP65	P46937	ENSG00000137693	#REF!	#REF!	#REF!	#REF!	#REF!	#REF!	#REF!	#REF!	#REF!	#REF!	#REF!	#REF!	#REF!	#REF!	human	coimmunoprecipitation	10562288	ENSG00000109062_ENSG00000137693	#REF!
NHERF-2	Q15599	ENSG00000065054	#REF!	#REF!	EPI64	Q9BXI6	ENSG00000099992	#REF!	#REF!	#REF!	#REF!	#REF!	#REF!	#REF!	#REF!	#REF!	#REF!	#REF!	#REF!	#REF!	#REF!	human		11285285	ENSG00000065054_ENSG00000099992	#REF!
NHERF-1	O14745	ENSG00000109062	#REF!	#REF!	EPI64	Q9BXI6	ENSG00000099992	#REF!	#REF!	#REF!	#REF!	#REF!	#REF!	#REF!	#REF!	#REF!	#REF!	#REF!	#REF!	#REF!	#REF!	human	affinity chromatography, Immunoblots, Immunofluorescence Microscopy	11285285	ENSG00000109062_ENSG00000099992	#REF!
NHERF-2	Q15599	ENSG00000065054	#REF!	#REF!	SRY	Q05066	ENSG00000184895	#REF!	#REF!	#REF!	#REF!	#REF!	#REF!	#REF!	#REF!	#REF!	#REF!	#REF!	#REF!	#REF!	#REF!	human		9054412	ENSG00000065054_ENSG00000184895	#REF!
PDZ-RhoGEF	Q9NZN5	ENSG00000196914	#REF!	#REF!	IGF-1R	P08069	ENSG00000140443	#REF!	#REF!	#REF!	#REF!	#REF!	#REF!	#REF!	#REF!	#REF!	#REF!	#REF!	#REF!	#REF!	#REF!	human		11724822	ENSG00000196914_ENSG00000140443	#REF!
PDZ-RhoGEF	Q9NZN5	ENSG00000196914	#REF!	#REF!	PlexinB1	Q8CJH3	ENSMUSG00000053646	#REF!	#REF!	#REF!	#REF!	#REF!	#REF!	#REF!	#REF!	#REF!	#REF!	#REF!	#REF!	#REF!	#REF!	human		12123608	ENSG00000196914_ENSMUSG00000053646	#REF!
PDZ-RhoGEF	Q9NZN5	ENSG00000196914	#REF!	#REF!	PlexinB2	O15031	ENSG00000196576	#REF!	#REF!	#REF!	#REF!	#REF!	#REF!	#REF!	#REF!	#REF!	#REF!	#REF!	#REF!	#REF!	#REF!	human		12123608	ENSG00000196914_ENSG00000196576	#REF!
PDZ-RhoGEF	Q9NZN5	ENSG00000196914	#REF!	#REF!	PlexinB3	Q9HDA4	#N/A	#N/A	#N/A	#N/A	#N/A	#N/A	#N/A	#N/A	#N/A	#N/A	#N/A	#N/A	#N/A	#N/A	#N/A	human		12123608	ENSG00000196914_#N/A	#REF!
PDZK1	O60450	#N/A	#N/A	#N/A	Clcn3c	Q86Z21	#N/A	#N/A	#N/A	#N/A	#N/A	#N/A	#N/A	#N/A	#N/A	#N/A	#N/A	#N/A	#N/A	#N/A	#N/A	human		12471024	#N/A_#N/A	#REF!
PICK1	Q9NRD5	ENSG00000100151	#REF!	#REF!	ARF1	P32889	#N/A	#N/A	#N/A	#N/A	#N/A	#N/A	#N/A	#N/A	#N/A	#N/A	#N/A	#N/A	#N/A	#N/A	#N/A	human		10623590	ENSG00000100151_#N/A	#REF!
PICK1	Q9NRD5	ENSG00000100151	#REF!	#REF!	ARF3	P16587	#N/A	#N/A	#N/A	#N/A	#N/A	#N/A	#N/A	#N/A	#N/A	#N/A	#N/A	#N/A	#N/A	#N/A	#N/A	human		10623590	ENSG00000100151_#N/A	#REF!
PICK1	Q9NRD5	ENSG00000100151	#REF!	#REF!	DAT	Q01959	ENSG00000142319	#REF!	#REF!	#REF!	#REF!	#REF!	#REF!	#REF!	#REF!	#REF!	#REF!	#REF!	#REF!	#REF!	#REF!	human		11343649	ENSG00000100151_ENSG00000142319	#REF!
PTPL1	Q12923	ENSG00000163629	#REF!	#REF!	FASLR	P25445	ENSG00000026103	#REF!	#REF!	#REF!	#REF!	#REF!	#REF!	#REF!	#REF!	#REF!	#REF!	#REF!	#REF!	#REF!	#REF!	human		9079683	ENSG00000163629_ENSG00000026103	#REF!
PICK1	Q9NRD5	ENSG00000100151	#REF!	#REF!	NET	P23975	ENSG00000103546	#REF!	#REF!	#REF!	#REF!	#REF!	#REF!	#REF!	#REF!	#REF!	#REF!	#REF!	#REF!	#REF!	#REF!	human		11343649	ENSG00000100151_ENSG00000103546	#REF!
alpha-1-syntrophin	Q13424	ENSG00000101400	#REF!	#REF!	SKM1	P35499	ENSG00000007314	#REF!	#REF!	#REF!	#REF!	#REF!	#REF!	#REF!	#REF!	#REF!	#REF!	#REF!	#REF!	#REF!	#REF!	human		9412493	ENSG00000101400_ENSG00000007314	#REF!
PSD-93	Q15700	ENSG00000150672	#REF!	#REF!	PMCA4b	P23634	ENSG00000058668	#REF!	#REF!	#REF!	#REF!	#REF!	#REF!	#REF!	#REF!	#REF!	#REF!	#REF!	#REF!	#REF!	#REF!	human		11274188	ENSG00000150672_ENSG00000058668	#REF!
NHERF-2	Q15599	ENSG00000065054	#REF!	#REF!	PMCA2	Q01814	ENSG00000157087	#REF!	#REF!	#REF!	#REF!	#REF!	#REF!	#REF!	#REF!	#REF!	#REF!	#REF!	#REF!	#REF!	#REF!	human		11786550	ENSG00000065054_ENSG00000157087	#REF!
PSD-95	P78352	ENSG00000132535	#REF!	#REF!	PMCA4b	P23634	ENSG00000058668	#REF!	#REF!	#REF!	#REF!	#REF!	#REF!	#REF!	#REF!	#REF!	#REF!	#REF!	#REF!	#REF!	#REF!	human		11274188	ENSG00000132535_ENSG00000058668	#REF!
PTPL1	Q12923	ENSG00000163629	#REF!	#REF!	PARG1	O15463	#N/A	#N/A	#N/A	#N/A	#N/A	#N/A	#N/A	#N/A	#N/A	#N/A	#N/A	#N/A	#N/A	#N/A	#N/A	human		9305890	ENSG00000163629_#N/A	#REF!
GIPC	O14908	ENSG00000123159	#REF!	#REF!	5T4	Q13641	ENSG00000146242	#REF!	#REF!	#REF!	#REF!	#REF!	#REF!	#REF!	#REF!	#REF!	#REF!	#REF!	#REF!	#REF!	#REF!	human		11798178	ENSG00000123159_ENSG00000146242	#REF!
PTPL1	Q12923	ENSG00000163629	#REF!	#REF!	TRIP6	Q15654	ENSG00000087077	#REF!	#REF!	#REF!	#REF!	#REF!	#REF!	#REF!	#REF!	#REF!	#REF!	#REF!	#REF!	#REF!	#REF!	human		10826496	ENSG00000163629_ENSG00000087077	#REF!
PTPL1	Q12923	ENSG00000163629	#REF!	#REF!	Ephrin-B1	P98172	ENSG00000090776	#REF!	#REF!	#REF!	#REF!	#REF!	#REF!	#REF!	#REF!	#REF!	#REF!	#REF!	#REF!	#REF!	#REF!	human		9920925	ENSG00000163629_ENSG00000090776	#REF!
GIPC	O14908	ENSG00000123159	#REF!	#REF!	beta1-AR	P08588	ENSG00000043591	#REF!	#REF!	#REF!	#REF!	#REF!	#REF!	#REF!	#REF!	#REF!	#REF!	#REF!	#REF!	#REF!	#REF!	human		12724327	ENSG00000123159_ENSG00000043591	#REF!
NHERF-2	Q15599	ENSG00000065054	#REF!	#REF!	PLC-beta3	Q01970	ENSG00000149782	#REF!	#REF!	#REF!	#REF!	#REF!	#REF!	#REF!	#REF!	#REF!	#REF!	#REF!	#REF!	#REF!	#REF!	human		10748023	ENSG00000065054_ENSG00000149782	#REF!
PTPL1	Q12923	ENSG00000163629	#REF!	#REF!	p75	P08138	ENSG00000064300	#REF!	#REF!	#REF!	#REF!	#REF!	#REF!	#REF!	#REF!	#REF!	#REF!	#REF!	#REF!	#REF!	#REF!	human		10544233	ENSG00000163629_ENSG00000064300	#REF!
PTPase-MEG1	P29074	ENSG00000088179	#REF!	#REF!	NMDAR2A	Q12879	ENSG00000183454	#REF!	#REF!	#REF!	#REF!	#REF!	#REF!	#REF!	#REF!	#REF!	#REF!	#REF!	#REF!	#REF!	#REF!	human		10748123	ENSG00000088179_ENSG00000183454	#REF!
MP55	Q8N3R9	ENSG00000072415	#REF!	#REF!	CRB1	Q8WWY0	#N/A	#N/A	#N/A	#N/A	#N/A	#N/A	#N/A	#N/A	#N/A	#N/A	#N/A	#N/A	#N/A	#N/A	#N/A	human		11927608	ENSG00000072415_#N/A	#REF!
SAP102	Q92796	ENSG00000082458	#REF!	#REF!	PMCA4b	P23634	ENSG00000058668	#REF!	#REF!	#REF!	#REF!	#REF!	#REF!	#REF!	#REF!	#REF!	#REF!	#REF!	#REF!	#REF!	#REF!	human		11274188	ENSG00000082458_ENSG00000058668	#REF!
NHERF-2	Q15599	ENSG00000065054	#REF!	#REF!	Sgk1	O00141	ENSG00000118515	#REF!	#REF!	#REF!	#REF!	#REF!	#REF!	#REF!	#REF!	#REF!	#REF!	#REF!	#REF!	#REF!	#REF!	human		11751930	ENSG00000065054_ENSG00000118515	#REF!
SAP97	Q12959	ENSG00000075711	#REF!	#REF!	PMCA2b	Q01814	ENSG00000157087	#REF!	#REF!	#REF!	#REF!	#REF!	#REF!	#REF!	#REF!	#REF!	#REF!	#REF!	#REF!	#REF!	#REF!	human		11274188	ENSG00000075711_ENSG00000157087	#REF!
SAP97	Q12959	ENSG00000075711	#REF!	#REF!	PMCA4b	P23634	ENSG00000058668	#REF!	#REF!	#REF!	#REF!	#REF!	#REF!	#REF!	#REF!	#REF!	#REF!	#REF!	#REF!	#REF!	#REF!	human		11274188	ENSG00000075711_ENSG00000058668	#REF!
SAP97	Q12959	ENSG00000075711	#REF!	#REF!	PDZ-binding-kinase	Q9NZK6	#N/A	#N/A	#N/A	#N/A	#N/A	#N/A	#N/A	#N/A	#N/A	#N/A	#N/A	#N/A	#N/A	#N/A	#N/A	human		10779557	ENSG00000075711_#N/A	#REF!
NHERF-2	Q15599	ENSG00000065054	#REF!	#REF!	beta2-AR	P07550	ENSG00000169252	#REF!	#REF!	#REF!	#REF!	#REF!	#REF!	#REF!	#REF!	#REF!	#REF!	#REF!	#REF!	#REF!	#REF!	human		9671706	ENSG00000065054_ENSG00000169252	#REF!
SAP102	Q92796	ENSG00000082458	#REF!	#REF!	p51-nedasin	Q9Y2T3	ENSG00000119125	#REF!	#REF!	#REF!	#REF!	#REF!	#REF!	#REF!	#REF!	#REF!	#REF!	#REF!	#REF!	#REF!	#REF!	human		10542258	ENSG00000082458_ENSG00000119125	#REF!
AF-6	P55196	ENSG00000130396	#REF!	#REF!	PVRL3	Q8WVU4	#N/A	#N/A	#N/A	#N/A	#N/A	#N/A	#N/A	#N/A	#N/A	#N/A	#N/A	#N/A	#N/A	#N/A	#N/A	human		11024295	ENSG00000130396_#N/A	#REF!
AF-6	P55196	ENSG00000130396	#REF!	#REF!	EPHA7	Q15375	ENSG00000135333	#REF!	#REF!	#REF!	#REF!	#REF!	#REF!	#REF!	#REF!	#REF!	#REF!	#REF!	#REF!	#REF!	#REF!	human		9707552	ENSG00000130396_ENSG00000135333	#REF!
AF-6	P55196	ENSG00000130396	#REF!	#REF!	EPHB2	P29323-2	#N/A	#N/A	#N/A	#N/A	#N/A	#N/A	#N/A	#N/A	#N/A	#N/A	#N/A	#N/A	#N/A	#N/A	#N/A	human		9707552	ENSG00000130396_#N/A	#REF!
AF-6	P55196	ENSG00000130396	#REF!	#REF!	PVRL1	Q15223	ENSG00000110400	#REF!	#REF!	#REF!	#REF!	#REF!	#REF!	#REF!	#REF!	#REF!	#REF!	#REF!	#REF!	#REF!	#REF!	human		10225955	ENSG00000130396_ENSG00000110400	#REF!
AF-6	P55196	ENSG00000130396	#REF!	#REF!	PVRL2	Q92692	ENSG00000130202	#REF!	#REF!	#REF!	#REF!	#REF!	#REF!	#REF!	#REF!	#REF!	#REF!	#REF!	#REF!	#REF!	#REF!	human		10225955	ENSG00000130396_ENSG00000130202	#REF!
AF-6	P55196	ENSG00000130396	#REF!	#REF!	EPHB3	P54753	ENSG00000182580	#REF!	#REF!	#REF!	#REF!	#REF!	#REF!	#REF!	#REF!	#REF!	#REF!	#REF!	#REF!	#REF!	#REF!	human		9707552	ENSG00000130396_ENSG00000182580	#REF!
AF-6	P55196	ENSG00000130396	#REF!	#REF!	EPHB6	O15197	ENSG00000106123	#REF!	#REF!	#REF!	#REF!	#REF!	#REF!	#REF!	#REF!	#REF!	#REF!	#REF!	#REF!	#REF!	#REF!	human		9707552	ENSG00000130396_ENSG00000106123	#REF!
AIE-75/harmonin	Q9Y6N9	ENSG00000006611	#REF!	#REF!	Sans	Q8N251	#N/A	#N/A	#N/A	#N/A	#N/A	#N/A	#N/A	#N/A	#N/A	#N/A	#N/A	#N/A	#N/A	#N/A	#N/A	human		12588794	ENSG00000006611_#N/A	#REF!
AIE-75/harmonin	Q9Y6N9	ENSG00000006611	#REF!	#REF!	AIEBP	Q9BYI8	#N/A	#N/A	#N/A	#N/A	#N/A	#N/A	#N/A	#N/A	#N/A	#N/A	#N/A	#N/A	#N/A	#N/A	#N/A	human		11311560	ENSG00000006611_#N/A	#REF!
NHERF-1	O14745	ENSG00000109062	#REF!	#REF!	beta2-AR	P07550	ENSG00000169252	#REF!	#REF!	#REF!	#REF!	#REF!	#REF!	#REF!	#REF!	#REF!	#REF!	#REF!	#REF!	#REF!	#REF!	human		9671706	ENSG00000109062_ENSG00000169252	#REF!
CASK	O14936	ENSG00000147044	#REF!	#REF!	Caspr2	Q9UHC6	ENSG00000174469	#REF!	#REF!	#REF!	#REF!	#REF!	#REF!	#REF!	#REF!	#REF!	#REF!	#REF!	#REF!	#REF!	#REF!	human		12093160	ENSG00000147044_ENSG00000174469	#REF!
CASK	O14936	ENSG00000147044	#REF!	#REF!	Caspr4	Q9C0A0	ENSG00000152910	#REF!	#REF!	#REF!	#REF!	#REF!	#REF!	#REF!	#REF!	#REF!	#REF!	#REF!	#REF!	#REF!	#REF!	human		12093160	ENSG00000147044_ENSG00000152910	#REF!
CASK	O14936	ENSG00000147044	#REF!	#REF!	Syndecan-1	P18827	ENSG00000115884	#REF!	#REF!	#REF!	#REF!	#REF!	#REF!	#REF!	#REF!	#REF!	#REF!	#REF!	#REF!	#REF!	#REF!	human		9660868	ENSG00000147044_ENSG00000115884	#REF!
CASK	O14936	ENSG00000147044	#REF!	#REF!	Syndecan-2	P34741	ENSG00000169439	#REF!	#REF!	#REF!	#REF!	#REF!	#REF!	#REF!	#REF!	#REF!	#REF!	#REF!	#REF!	#REF!	#REF!	human		9660868	ENSG00000147044_ENSG00000169439	#REF!
CASK	O14936	ENSG00000147044	#REF!	#REF!	Syndecan-3	O75056	ENSG00000162512	#REF!	#REF!	#REF!	#REF!	#REF!	#REF!	#REF!	#REF!	#REF!	#REF!	#REF!	#REF!	#REF!	#REF!	human		9660868	ENSG00000147044_ENSG00000162512	#REF!
CASK	O14936	ENSG00000147044	#REF!	#REF!	Syndecan-4	P31431	ENSG00000124145	#REF!	#REF!	#REF!	#REF!	#REF!	#REF!	#REF!	#REF!	#REF!	#REF!	#REF!	#REF!	#REF!	#REF!	human		9660868	ENSG00000147044_ENSG00000124145	#REF!
Delphilin	Q9ESJ5	#N/A	#N/A	#N/A	GluR-delta2	Q61625	ENSMUSG00000071424	#REF!	#REF!	#REF!	#REF!	#REF!	#REF!	#REF!	#REF!	#REF!	#REF!	#REF!	#REF!	#REF!	#REF!	human		11826110	#N/A_ENSMUSG00000071424	#REF!
ERBIN	Q9NR18	#N/A	#N/A	#N/A	ARVCF	O00192	ENSG00000099889	#REF!	#REF!	#REF!	#REF!	#REF!	#REF!	#REF!	#REF!	#REF!	#REF!	#REF!	#REF!	#REF!	#REF!	human		11821434	#N/A_ENSG00000099889	#REF!
ERBIN	Q9NR18	#N/A	#N/A	#N/A	delta-catenin	Q9UQB3	ENSG00000169862	#REF!	#REF!	#REF!	#REF!	#REF!	#REF!	#REF!	#REF!	#REF!	#REF!	#REF!	#REF!	#REF!	#REF!	human		11821434	#N/A_ENSG00000169862	#REF!
ERBIN	Q9NR18	#N/A	#N/A	#N/A	PKP4	Q86W91	#N/A	#N/A	#N/A	#N/A	#N/A	#N/A	#N/A	#N/A	#N/A	#N/A	#N/A	#N/A	#N/A	#N/A	#N/A	human		12047349	#N/A_#N/A	#REF!
CASK	O14936	ENSG00000147044	#REF!	#REF!	JAM	Q9Y624	ENSG00000158769	#REF!	#REF!	#REF!	#REF!	#REF!	#REF!	#REF!	#REF!	#REF!	#REF!	#REF!	#REF!	#REF!	#REF!	human		11120739	ENSG00000147044_ENSG00000158769	#REF!
GIPC	O14908	ENSG00000123159	#REF!	#REF!	alpha-actinin-1	Q9BTN1	#N/A	#N/A	#N/A	#N/A	#N/A	#N/A	#N/A	#N/A	#N/A	#N/A	#N/A	#N/A	#N/A	#N/A	#N/A	human		10198040	ENSG00000123159_#N/A	#REF!
PTP-H1	P26045	ENSG00000070159	#REF!	#REF!	ADAM17	P78536	ENSG00000151694	#REF!	#REF!	#REF!	#REF!	#REF!	#REF!	#REF!	#REF!	#REF!	#REF!	#REF!	#REF!	#REF!	#REF!	human		12207026	ENSG00000070159_ENSG00000151694	#REF!
GIPC	O14908	ENSG00000123159	#REF!	#REF!	TRP-1	P17643	ENSG00000107165	#REF!	#REF!	#REF!	#REF!	#REF!	#REF!	#REF!	#REF!	#REF!	#REF!	#REF!	#REF!	#REF!	#REF!	human		11441007	ENSG00000123159_ENSG00000107165	#REF!
GIPC	O14908	ENSG00000123159	#REF!	#REF!	Integrin-alpha5	P08648	ENSG00000161638	#REF!	#REF!	#REF!	#REF!	#REF!	#REF!	#REF!	#REF!	#REF!	#REF!	#REF!	#REF!	#REF!	#REF!	human		11852236	ENSG00000123159_ENSG00000161638	#REF!
GIPC	O14908	ENSG00000123159	#REF!	#REF!	Integrin-alpha6A	P23229	ENSG00000091409	#REF!	#REF!	#REF!	#REF!	#REF!	#REF!	#REF!	#REF!	#REF!	#REF!	#REF!	#REF!	#REF!	#REF!	human		11852236	ENSG00000123159_ENSG00000091409	#REF!
GOPC/PIST	Q9HD26	ENSG00000047932	#REF!	#REF!	CFTR	P13569	ENSG00000001626	#REF!	#REF!	#REF!	#REF!	#REF!	#REF!	#REF!	#REF!	#REF!	#REF!	#REF!	#REF!	#REF!	#REF!	human		12471024	ENSG00000047932_ENSG00000001626	#REF!
GOPC/PIST	Q9HD26	ENSG00000047932	#REF!	#REF!	Clcn3c	Q86Z21	#N/A	#N/A	#N/A	#N/A	#N/A	#N/A	#N/A	#N/A	#N/A	#N/A	#N/A	#N/A	#N/A	#N/A	#N/A	human		12471024	ENSG00000047932_#N/A	#REF!
IKEPP	Q8NEX7	#N/A	#N/A	#N/A	GCC	P25092	ENSG00000070019	#REF!	#REF!	#REF!	#REF!	#REF!	#REF!	#REF!	#REF!	#REF!	#REF!	#REF!	#REF!	#REF!	#REF!	human		11950846	#N/A_ENSG00000070019	#REF!
MAGI-2	O60510	#N/A	#N/A	#N/A	delta-catenin	Q9UQB3	ENSG00000169862	#REF!	#REF!	#REF!	#REF!	#REF!	#REF!	#REF!	#REF!	#REF!	#REF!	#REF!	#REF!	#REF!	#REF!	human		10080919	#N/A_ENSG00000169862	#REF!
MAGI-2	O60510	#N/A	#N/A	#N/A	GluR-delta2	O43424	ENSG00000152208	#REF!	#REF!	#REF!	#REF!	#REF!	#REF!	#REF!	#REF!	#REF!	#REF!	#REF!	#REF!	#REF!	#REF!	human		12589829	#N/A_ENSG00000152208	#REF!
MAGI-2	O60510	#N/A	#N/A	#N/A	HPV-16-E6	P06463	#N/A	#N/A	#N/A	#N/A	#N/A	#N/A	#N/A	#N/A	#N/A	#N/A	#N/A	#N/A	#N/A	#N/A	#N/A	human		12140759	#N/A_#N/A	#REF!
MAGI-2	O60510	#N/A	#N/A	#N/A	HPV-18-E6	Q9QNP8	#N/A	#N/A	#N/A	#N/A	#N/A	#N/A	#N/A	#N/A	#N/A	#N/A	#N/A	#N/A	#N/A	#N/A	#N/A	human		12140759	#N/A_#N/A	#REF!
MAGI-2	O60510	#N/A	#N/A	#N/A	PTEN	O00633	#N/A	#N/A	#N/A	#N/A	#N/A	#N/A	#N/A	#N/A	#N/A	#N/A	#N/A	#N/A	#N/A	#N/A	#N/A	human		10760291	#N/A_#N/A	#REF!
MAGI-2	O60510	#N/A	#N/A	#N/A	beta1-AR	P08588	ENSG00000043591	#REF!	#REF!	#REF!	#REF!	#REF!	#REF!	#REF!	#REF!	#REF!	#REF!	#REF!	#REF!	#REF!	#REF!	human		11526121	#N/A_ENSG00000043591	#REF!
MAGI-2	O60510	#N/A	#N/A	#N/A	RAPGEF2	Q9Y4G8	ENSG00000109756	#REF!	#REF!	#REF!	#REF!	#REF!	#REF!	#REF!	#REF!	#REF!	#REF!	#REF!	#REF!	#REF!	#REF!	human		10548487	#N/A_ENSG00000109756	#REF!
MAGI-3	Q9H2V6	#N/A	#N/A	#N/A	HPV-16-E6	P06463	#N/A	#N/A	#N/A	#N/A	#N/A	#N/A	#N/A	#N/A	#N/A	#N/A	#N/A	#N/A	#N/A	#N/A	#N/A	human		12140759	#N/A_#N/A	#REF!
MAGI-3	Q9H2V6	#N/A	#N/A	#N/A	HPV-18-E6	Q9QNP8	#N/A	#N/A	#N/A	#N/A	#N/A	#N/A	#N/A	#N/A	#N/A	#N/A	#N/A	#N/A	#N/A	#N/A	#N/A	human		12140759	#N/A_#N/A	#REF!
MAGI-3	Q9H2V6	#N/A	#N/A	#N/A	PTEN	O00633	#N/A	#N/A	#N/A	#N/A	#N/A	#N/A	#N/A	#N/A	#N/A	#N/A	#N/A	#N/A	#N/A	#N/A	#N/A	human		10748157	#N/A_#N/A	#REF!
MUPP1	O55164	ENSRNOG00000007894	#REF!	#REF!	5HT-2C	P28335	ENSG00000147246	#REF!	#REF!	#REF!	#REF!	#REF!	#REF!	#REF!	#REF!	#REF!	#REF!	#REF!	#REF!	#REF!	#REF!	human		11150294	ENSRNOG00000007894_ENSG00000147246	#REF!
MUPP1	O55164	ENSRNOG00000007894	#REF!	#REF!	TAPP-1	Q9HB21	ENSG00000107679	#REF!	#REF!	#REF!	#REF!	#REF!	#REF!	#REF!	#REF!	#REF!	#REF!	#REF!	#REF!	#REF!	#REF!	human		11802782	ENSRNOG00000007894_ENSG00000107679	#REF!
MUPP1	O55164	ENSRNOG00000007894	#REF!	#REF!	TAPP-2	Q9DF37	ENSGALG00000003349	#REF!	#REF!	#REF!	#REF!	#REF!	#REF!	#REF!	#REF!	#REF!	#REF!	#REF!	#REF!	#REF!	#REF!	human		11802782	ENSRNOG00000007894_ENSGALG00000003349	#REF!
MUPP1	O55164	ENSRNOG00000007894	#REF!	#REF!	KIT	P10721	ENSG00000157404	#REF!	#REF!	#REF!	#REF!	#REF!	#REF!	#REF!	#REF!	#REF!	#REF!	#REF!	#REF!	#REF!	#REF!	human		11018522	ENSRNOG00000007894_ENSG00000157404	#REF!
NHERF-1	O14745	ENSG00000109062	#REF!	#REF!	CFTR	P13569	ENSG00000001626	#REF!	#REF!	#REF!	#REF!	#REF!	#REF!	#REF!	#REF!	#REF!	#REF!	#REF!	#REF!	#REF!	#REF!	human		9613608	ENSG00000109062_ENSG00000001626	#REF!
Shank2	Q9UPX8	ENSG00000162105	#REF!	#REF!	DAP-1	O14490	ENSG00000170579	#REF!	#REF!	#REF!	#REF!	#REF!	#REF!	#REF!	#REF!	#REF!	#REF!	#REF!	#REF!	#REF!	#REF!	human		10433268	ENSG00000162105_ENSG00000170579	#REF!
Shank2	Q9UPX8	ENSG00000162105	#REF!	#REF!	DAP-2	Q9P1A6	ENSG00000198010	#REF!	#REF!	#REF!	#REF!	#REF!	#REF!	#REF!	#REF!	#REF!	#REF!	#REF!	#REF!	#REF!	#REF!	human		10433268	ENSG00000162105_ENSG00000198010	#REF!
TIP-1	O14907	ENSG00000213977	#REF!	#REF!	L-glutaminase	Q8IX91	#N/A	#N/A	#N/A	#N/A	#N/A	#N/A	#N/A	#N/A	#N/A	#N/A	#N/A	#N/A	#N/A	#N/A	#N/A	human		11163757	ENSG00000213977_#N/A	#REF!
TIP-1	O14907	ENSG00000213977	#REF!	#REF!	Rhotekin	Q9HB05	#N/A	#N/A	#N/A	#N/A	#N/A	#N/A	#N/A	#N/A	#N/A	#N/A	#N/A	#N/A	#N/A	#N/A	#N/A	human		10940294	ENSG00000213977_#N/A	#REF!
Veli-1	O14910	ENSG00000111052	#REF!	#REF!	BGT-1	P48065	ENSG00000111181	#REF!	#REF!	#REF!	#REF!	#REF!	#REF!	#REF!	#REF!	#REF!	#REF!	#REF!	#REF!	#REF!	#REF!	human		10228153	ENSG00000111052_ENSG00000111181	#REF!
Veli-2	Q9HAP6	ENSG00000104863	#REF!	#REF!	BGT-1	P48065	ENSG00000111181	#REF!	#REF!	#REF!	#REF!	#REF!	#REF!	#REF!	#REF!	#REF!	#REF!	#REF!	#REF!	#REF!	#REF!	human		10228153	ENSG00000104863_ENSG00000111181	#REF!
Veli-2	Q9HAP6	ENSG00000104863	#REF!	#REF!	Kir2.3	P48050	ENSG00000168135	#REF!	#REF!	#REF!	#REF!	#REF!	#REF!	#REF!	#REF!	#REF!	#REF!	#REF!	#REF!	#REF!	#REF!	human		11742811	ENSG00000104863_ENSG00000168135	#REF!
Veli-3	Q9NUP9	ENSG00000148943	#REF!	#REF!	BGT-1	P48065	ENSG00000111181	#REF!	#REF!	#REF!	#REF!	#REF!	#REF!	#REF!	#REF!	#REF!	#REF!	#REF!	#REF!	#REF!	#REF!	human		10228153	ENSG00000148943_ENSG00000111181	#REF!
ZO-1	Q07157	ENSG00000104067	#REF!	#REF!	Connexin-43	P17302	ENSG00000152661	#REF!	#REF!	#REF!	#REF!	#REF!	#REF!	#REF!	#REF!	#REF!	#REF!	#REF!	#REF!	#REF!	#REF!	human		9707407	ENSG00000104067_ENSG00000152661	#REF!
ZO-1	Q07157	ENSG00000104067	#REF!	#REF!	Connexin-45	P36383	ENSG00000182963	#REF!	#REF!	#REF!	#REF!	#REF!	#REF!	#REF!	#REF!	#REF!	#REF!	#REF!	#REF!	#REF!	#REF!	human		11313345	ENSG00000104067_ENSG00000182963	#REF!
alpha-1-syntrophin	Q13424	ENSG00000101400	#REF!	#REF!	SAPK3	P53778	ENSG00000188130	#REF!	#REF!	#REF!	#REF!	#REF!	#REF!	#REF!	#REF!	#REF!	#REF!	#REF!	#REF!	#REF!	#REF!	human		10212242	ENSG00000101400_ENSG00000188130	#REF!
PICK1	Q9NRD5	ENSG00000100151	#REF!	#REF!	ERBB2	P04626	ENSG00000141736	#REF!	#REF!	#REF!	#REF!	#REF!	#REF!	#REF!	#REF!	#REF!	#REF!	#REF!	#REF!	#REF!	#REF!	human		11278603	ENSG00000100151_ENSG00000141736	#REF!
alpha-1-syntrophin	Q13424	ENSG00000101400	#REF!	#REF!	SKM2	Q14524	ENSG00000183873	#REF!	#REF!	#REF!	#REF!	#REF!	#REF!	#REF!	#REF!	#REF!	#REF!	#REF!	#REF!	#REF!	#REF!	human		9412493	ENSG00000101400_ENSG00000183873	#REF!
alpha-1-syntrophin	Q13424	ENSG00000101400	#REF!	#REF!	L-glutaminase	Q9UI32	ENSG00000135423	#REF!	#REF!	#REF!	#REF!	#REF!	#REF!	#REF!	#REF!	#REF!	#REF!	#REF!	#REF!	#REF!	#REF!	human		11163757	ENSG00000101400_ENSG00000135423	#REF!
beta-2-syntrophin	Q13425	ENSG00000168807	#REF!	#REF!	ABCA1	O95477	ENSG00000165029	#REF!	#REF!	#REF!	#REF!	#REF!	#REF!	#REF!	#REF!	#REF!	#REF!	#REF!	#REF!	#REF!	#REF!	human		12054535	ENSG00000168807_ENSG00000165029	#REF!
PTPase-MEG1	P29074	ENSG00000088179	#REF!	#REF!	GluR-delta2	O43424	ENSG00000152208	#REF!	#REF!	#REF!	#REF!	#REF!	#REF!	#REF!	#REF!	#REF!	#REF!	#REF!	#REF!	#REF!	#REF!	human		10748123	ENSG00000088179_ENSG00000152208	#REF!
beta-2-syntrophin	Q13425	ENSG00000168807	#REF!	#REF!	ERBB4	Q15303	ENSG00000178568	#REF!	#REF!	#REF!	#REF!	#REF!	#REF!	#REF!	#REF!	#REF!	#REF!	#REF!	#REF!	#REF!	#REF!	human		10725395	ENSG00000168807_ENSG00000178568	#REF!
gamma-2-syntrophin	Q9NY99	ENSG00000172554	#REF!	#REF!	SKM2	Q14524	ENSG00000183873	#REF!	#REF!	#REF!	#REF!	#REF!	#REF!	#REF!	#REF!	#REF!	#REF!	#REF!	#REF!	#REF!	#REF!	human		12429735	ENSG00000172554_ENSG00000183873	#REF!
hDlt	Q8NI35	ENSG00000132849	#REF!	#REF!	Claudin-1	O95832	ENSG00000163347	#REF!	#REF!	#REF!	#REF!	#REF!	#REF!	#REF!	#REF!	#REF!	#REF!	#REF!	#REF!	#REF!	#REF!	human		12021270	ENSG00000132849_ENSG00000163347	#REF!
hDlt	Q8NI35	ENSG00000132849	#REF!	#REF!	ZO-3	O95049	ENSG00000105289	#REF!	#REF!	#REF!	#REF!	#REF!	#REF!	#REF!	#REF!	#REF!	#REF!	#REF!	#REF!	#REF!	#REF!	human		12021270	ENSG00000132849_ENSG00000105289	#REF!
p55	Q00013	ENSG00000130830	#REF!	#REF!	Glycophorin-C	P04921	ENSG00000136732	#REF!	#REF!	#REF!	#REF!	#REF!	#REF!	#REF!	#REF!	#REF!	#REF!	#REF!	#REF!	#REF!	#REF!	human		9305870	ENSG00000130830_ENSG00000136732	#REF!
PTPL1	Q12923	ENSG00000163629	#REF!	#REF!	PRK2	Q16513	ENSG00000065243	#REF!	#REF!	#REF!	#REF!	#REF!	#REF!	#REF!	#REF!	#REF!	#REF!	#REF!	#REF!	#REF!	#REF!	human		11356191	ENSG00000163629_ENSG00000065243	#REF!
NHERF-1	P70441	ENSMUSG00000020733	#REF!	#REF!	PLC-beta1	P10894	ENSBTAG00000008338	#REF!	#REF!	#REF!	#REF!	#REF!	#REF!	#REF!	#REF!	#REF!	#REF!	#REF!	#REF!	#REF!	#REF!	mouse		10980202	ENSMUSG00000020733_ENSBTAG00000008338	#REF!
NHERF-1	P70441	ENSMUSG00000020733	#REF!	#REF!	TrpC4	Q9QUQ5	ENSMUSG00000027748	#REF!	#REF!	#REF!	#REF!	#REF!	#REF!	#REF!	#REF!	#REF!	#REF!	#REF!	#REF!	#REF!	#REF!	mouse		10980202	ENSMUSG00000020733_ENSMUSG00000027748	#REF!
NHERF-1	P70441	ENSMUSG00000020733	#REF!	#REF!	TrpC5	Q9QX29	ENSMUSG00000041710	#REF!	#REF!	#REF!	#REF!	#REF!	#REF!	#REF!	#REF!	#REF!	#REF!	#REF!	#REF!	#REF!	#REF!	mouse		10980202	ENSMUSG00000020733_ENSMUSG00000041710	#REF!
NHERF-1	P70441	ENSMUSG00000020733	#REF!	#REF!	NaPi-7	Q60825	ENSMUSG00000021490	#REF!	#REF!	#REF!	#REF!	#REF!	#REF!	#REF!	#REF!	#REF!	#REF!	#REF!	#REF!	#REF!	#REF!	mouse		11099500	ENSMUSG00000020733_ENSMUSG00000021490	#REF!
NHERF-2	Q9JHL1	ENSMUSG00000002504	#REF!	#REF!	Taz	Q9EPK5	ENSMUSG00000027803	#REF!	#REF!	#REF!	#REF!	#REF!	#REF!	#REF!	#REF!	#REF!	#REF!	#REF!	#REF!	#REF!	#REF!	mouse		11118213	ENSMUSG00000002504_ENSMUSG00000027803	#REF!
NHERF-2	Q9JHL1	ENSMUSG00000002504	#REF!	#REF!	NaPi-7	Q60825	ENSMUSG00000021490	#REF!	#REF!	#REF!	#REF!	#REF!	#REF!	#REF!	#REF!	#REF!	#REF!	#REF!	#REF!	#REF!	#REF!	mouse		11099500	ENSMUSG00000002504_ENSMUSG00000021490	#REF!
NIL-16	Q9QZP6	#N/A	#N/A	#N/A	MBC	Q01815	ENSMUSG00000051331	#REF!	#REF!	#REF!	#REF!	#REF!	#REF!	#REF!	#REF!	#REF!	#REF!	#REF!	#REF!	#REF!	#REF!	mouse		10479680	#N/A_ENSMUSG00000051331	#REF!
PDZ-RGS3	Q925G9	#N/A	#N/A	#N/A	Ephrin-B1	P52795	ENSMUSG00000031217	#REF!	#REF!	#REF!	#REF!	#REF!	#REF!	#REF!	#REF!	#REF!	#REF!	#REF!	#REF!	#REF!	#REF!	mouse		11301113	#N/A_ENSMUSG00000031217	#REF!
PDZK1	Q9JIL4	ENSMUSG00000038298	#REF!	#REF!	CFTR	P26361	ENSMUSG00000041301	#REF!	#REF!	#REF!	#REF!	#REF!	#REF!	#REF!	#REF!	#REF!	#REF!	#REF!	#REF!	#REF!	#REF!	mouse		11051556	ENSMUSG00000038298_ENSMUSG00000041301	#REF!
PDZK1	Q9JIL4	ENSMUSG00000038298	#REF!	#REF!	NaPi-7	Q60825	ENSMUSG00000021490	#REF!	#REF!	#REF!	#REF!	#REF!	#REF!	#REF!	#REF!	#REF!	#REF!	#REF!	#REF!	#REF!	#REF!	mouse		11099500	ENSMUSG00000038298_ENSMUSG00000021490	#REF!
PICK1	Q62083	ENSMUSG00000068206	#REF!	#REF!	PKC-A	P20444	#N/A	#N/A	#N/A	#N/A	#N/A	#N/A	#N/A	#N/A	#N/A	#N/A	#N/A	#N/A	#N/A	#N/A	#N/A	mouse		9405395	ENSMUSG00000068206_#N/A	#REF!
GOPC/PIST	Q920R1	#N/A	#N/A	#N/A	GluR-delta2	Q61625	ENSMUSG00000071424	#REF!	#REF!	#REF!	#REF!	#REF!	#REF!	#REF!	#REF!	#REF!	#REF!	#REF!	#REF!	#REF!	#REF!	mouse		12372286	#N/A_ENSMUSG00000071424	#REF!
PSD-93	Q91XM9	#N/A	#N/A	#N/A	Frizzled-1	O70421	ENSMUSG00000044674	#REF!	#REF!	#REF!	#REF!	#REF!	#REF!	#REF!	#REF!	#REF!	#REF!	#REF!	#REF!	#REF!	#REF!	mouse		12067714	#N/A_ENSMUSG00000044674	#REF!
PSD-93	Q91XM9	#N/A	#N/A	#N/A	Frizzled-4	Q61088	ENSMUSG00000049791	#REF!	#REF!	#REF!	#REF!	#REF!	#REF!	#REF!	#REF!	#REF!	#REF!	#REF!	#REF!	#REF!	#REF!	mouse		12067714	#N/A_ENSMUSG00000049791	#REF!
PSD-93	Q91XM9	#N/A	#N/A	#N/A	Frizzled-7	Q61090	#N/A	#N/A	#N/A	#N/A	#N/A	#N/A	#N/A	#N/A	#N/A	#N/A	#N/A	#N/A	#N/A	#N/A	#N/A	mouse		12067714	#N/A_#N/A	#REF!
PSD-95	Q62108	ENSMUSG00000020886	#REF!	#REF!	BAI1	Q8CGM0	#N/A	#N/A	#N/A	#N/A	#N/A	#N/A	#N/A	#N/A	#N/A	#N/A	#N/A	#N/A	#N/A	#N/A	#N/A	mouse		11937501	ENSMUSG00000020886_#N/A	#REF!
PSD-95	Q62108	ENSMUSG00000020886	#REF!	#REF!	Frizzled-1	O70421	ENSMUSG00000044674	#REF!	#REF!	#REF!	#REF!	#REF!	#REF!	#REF!	#REF!	#REF!	#REF!	#REF!	#REF!	#REF!	#REF!	mouse		12067714	ENSMUSG00000020886_ENSMUSG00000044674	#REF!
PSD-95	Q62108	ENSMUSG00000020886	#REF!	#REF!	Frizzled-2	Q9JIP6	ENSMUSG00000050288	#REF!	#REF!	#REF!	#REF!	#REF!	#REF!	#REF!	#REF!	#REF!	#REF!	#REF!	#REF!	#REF!	#REF!	mouse		12067714	ENSMUSG00000020886_ENSMUSG00000050288	#REF!
PSD-95	Q62108	ENSMUSG00000020886	#REF!	#REF!	Frizzled-4	Q61088	ENSMUSG00000049791	#REF!	#REF!	#REF!	#REF!	#REF!	#REF!	#REF!	#REF!	#REF!	#REF!	#REF!	#REF!	#REF!	#REF!	mouse		12067714	ENSMUSG00000020886_ENSMUSG00000049791	#REF!
PSD-95	Q62108	ENSMUSG00000020886	#REF!	#REF!	Frizzled-7	Q61090	#N/A	#N/A	#N/A	#N/A	#N/A	#N/A	#N/A	#N/A	#N/A	#N/A	#N/A	#N/A	#N/A	#N/A	#N/A	mouse		12067714	ENSMUSG00000020886_#N/A	#REF!
PSD-95	Q62108	ENSMUSG00000020886	#REF!	#REF!	Sema4c	Q64151	ENSMUSG00000026121	#REF!	#REF!	#REF!	#REF!	#REF!	#REF!	#REF!	#REF!	#REF!	#REF!	#REF!	#REF!	#REF!	#REF!	mouse		11134026	ENSMUSG00000020886_ENSMUSG00000026121	#REF!
PSD-95	Q62108	ENSMUSG00000020886	#REF!	#REF!	Stargazin	O88602	ENSMUSG00000019146	#REF!	#REF!	#REF!	#REF!	#REF!	#REF!	#REF!	#REF!	#REF!	#REF!	#REF!	#REF!	#REF!	#REF!	mouse		12359873	ENSMUSG00000020886_ENSMUSG00000019146	#REF!
SAP102	P70175	ENSMUSG00000000881	#REF!	#REF!	BAI1	Q8CGM0	#N/A	#N/A	#N/A	#N/A	#N/A	#N/A	#N/A	#N/A	#N/A	#N/A	#N/A	#N/A	#N/A	#N/A	#N/A	mouse		11937501	ENSMUSG00000000881_#N/A	#REF!
AIE-75/harmonin	Q9Y6N9	ENSG00000006611	#REF!	#REF!	AIE-75/Harmonin	Q9Y6N9	ENSG00000006611	#REF!	#REF!	#REF!	#REF!	#REF!	#REF!	#REF!	#REF!	#REF!	#REF!	#REF!	#REF!	#REF!	#REF!	mouse		12407180	ENSG00000006611_ENSG00000006611	#REF!
ASIP/PAR3	Q99NH2	ENSMUSG00000025812	#REF!	#REF!	PVRL1	Q9JKF6	ENSMUSG00000032012	#REF!	#REF!	#REF!	#REF!	#REF!	#REF!	#REF!	#REF!	#REF!	#REF!	#REF!	#REF!	#REF!	#REF!	mouse		12515806	ENSMUSG00000025812_ENSMUSG00000032012	#REF!
ASIP/PAR3	Q99NH2	ENSMUSG00000025812	#REF!	#REF!	PVRL3	Q9JLB9	ENSMUSG00000022656	#REF!	#REF!	#REF!	#REF!	#REF!	#REF!	#REF!	#REF!	#REF!	#REF!	#REF!	#REF!	#REF!	#REF!	mouse		12515806	ENSMUSG00000025812_ENSMUSG00000022656	#REF!
Cipp	O70471	#N/A	#N/A	#N/A	DRASIC	O35240	ENSRNOG00000008380	#REF!	#REF!	#REF!	#REF!	#REF!	#REF!	#REF!	#REF!	#REF!	#REF!	#REF!	#REF!	#REF!	#REF!	mouse		11872753	#N/A_ENSRNOG00000008380	#REF!
Cipp	O70471	#N/A	#N/A	#N/A	NR2B	Q01097	#N/A	#N/A	#N/A	#N/A	#N/A	#N/A	#N/A	#N/A	#N/A	#N/A	#N/A	#N/A	#N/A	#N/A	#N/A	mouse		9647694	#N/A_#N/A	#REF!
Cipp	O70471	#N/A	#N/A	#N/A	NR2C	Q01098	ENSMUSG00000020734	#REF!	#REF!	#REF!	#REF!	#REF!	#REF!	#REF!	#REF!	#REF!	#REF!	#REF!	#REF!	#REF!	#REF!	mouse		9647694	#N/A_ENSMUSG00000020734	#REF!
Cipp	O70471	#N/A	#N/A	#N/A	Kir4.1	Q9JM63	ENSMUSG00000044708	#REF!	#REF!	#REF!	#REF!	#REF!	#REF!	#REF!	#REF!	#REF!	#REF!	#REF!	#REF!	#REF!	#REF!	mouse		9647694	#N/A_ENSMUSG00000044708	#REF!
Cipp	O70471	#N/A	#N/A	#N/A	Kir4.2	O88932	ENSMUSG00000062609	#REF!	#REF!	#REF!	#REF!	#REF!	#REF!	#REF!	#REF!	#REF!	#REF!	#REF!	#REF!	#REF!	#REF!	mouse		9647694	#N/A_ENSMUSG00000062609	#REF!
Cipp	O70471	#N/A	#N/A	#N/A	Neurexin-II-beta	Q63376	#N/A	#N/A	#N/A	#N/A	#N/A	#N/A	#N/A	#N/A	#N/A	#N/A	#N/A	#N/A	#N/A	#N/A	#N/A	mouse		9647694	#N/A_#N/A	#REF!
Cipp	O70471	#N/A	#N/A	#N/A	Neuroligin-2	Q62888	#N/A	#N/A	#N/A	#N/A	#N/A	#N/A	#N/A	#N/A	#N/A	#N/A	#N/A	#N/A	#N/A	#N/A	#N/A	mouse		9647694	#N/A_#N/A	#REF!
Cypher1c	Q9WVH2	#N/A	#N/A	#N/A	alpha-actinin-2	Q9JI91	#N/A	#N/A	#N/A	#N/A	#N/A	#N/A	#N/A	#N/A	#N/A	#N/A	#N/A	#N/A	#N/A	#N/A	#N/A	mouse		10391924	#N/A_#N/A	#REF!
Cypher2s	Q9WVH1	#N/A	#N/A	#N/A	alpha-actinin-2	Q9JI91	#N/A	#N/A	#N/A	#N/A	#N/A	#N/A	#N/A	#N/A	#N/A	#N/A	#N/A	#N/A	#N/A	#N/A	#N/A	mouse		10391924	#N/A_#N/A	#REF!
DVL-1	P51141	ENSMUSG00000029071	#REF!	#REF!	Vang	Q91ZD4	ENSMUSG00000026556	#REF!	#REF!	#REF!	#REF!	#REF!	#REF!	#REF!	#REF!	#REF!	#REF!	#REF!	#REF!	#REF!	#REF!	mouse		12490194	ENSMUSG00000029071_ENSMUSG00000026556	#REF!
Enigma	Q8CI51	ENSMUSG00000028273	#REF!	#REF!	beta-tropomyosin	P58774	ENSMUSG00000028464	#REF!	#REF!	#REF!	#REF!	#REF!	#REF!	#REF!	#REF!	#REF!	#REF!	#REF!	#REF!	#REF!	#REF!	mouse		10359609	ENSMUSG00000028273_ENSMUSG00000028464	#REF!
ERBIN	Q9JI47	#N/A	#N/A	#N/A	ERBB2	Q8C0E7	#N/A	#N/A	#N/A	#N/A	#N/A	#N/A	#N/A	#N/A	#N/A	#N/A	#N/A	#N/A	#N/A	#N/A	#N/A	mouse		10878805	#N/A_#N/A	#REF!
GIPC	Q9Z0G0	ENSMUSG00000019433	#REF!	#REF!	Glut1	P17809	ENSMUSG00000028645	#REF!	#REF!	#REF!	#REF!	#REF!	#REF!	#REF!	#REF!	#REF!	#REF!	#REF!	#REF!	#REF!	#REF!	mouse		10198040	ENSMUSG00000019433_ENSMUSG00000028645	#REF!
GIPC	Q9Z0G0	ENSMUSG00000019433	#REF!	#REF!	KIF1B	Q60575-3	#N/A	#N/A	#N/A	#N/A	#N/A	#N/A	#N/A	#N/A	#N/A	#N/A	#N/A	#N/A	#N/A	#N/A	#N/A	mouse		10198040	ENSMUSG00000019433_#N/A	#REF!
GIPC	Q9Z0G0	ENSMUSG00000019433	#REF!	#REF!	Semaphorin-4C	Q64151	ENSMUSG00000026121	#REF!	#REF!	#REF!	#REF!	#REF!	#REF!	#REF!	#REF!	#REF!	#REF!	#REF!	#REF!	#REF!	#REF!	mouse		10318831	ENSMUSG00000019433_ENSMUSG00000026121	#REF!
GIPC	Q9Z0G0	ENSMUSG00000019433	#REF!	#REF!	TGFR-3	Q03167	ENSG00000069702	#REF!	#REF!	#REF!	#REF!	#REF!	#REF!	#REF!	#REF!	#REF!	#REF!	#REF!	#REF!	#REF!	#REF!	mouse		11546783	ENSMUSG00000019433_ENSG00000069702	#REF!
GOPC/PIST	Q920R1	#N/A	#N/A	#N/A	Frizzled-1	O70421	ENSMUSG00000044674	#REF!	#REF!	#REF!	#REF!	#REF!	#REF!	#REF!	#REF!	#REF!	#REF!	#REF!	#REF!	#REF!	#REF!	mouse		11520064	#N/A_ENSMUSG00000044674	#REF!
GRIP	Q925T6	ENSMUSG00000034813	#REF!	#REF!	GRASP	Q9JKL0	#N/A	#N/A	#N/A	#N/A	#N/A	#N/A	#N/A	#N/A	#N/A	#N/A	#N/A	#N/A	#N/A	#N/A	#N/A	mouse		10896157	ENSMUSG00000034813_#N/A	#REF!
GRIP	Q925T6	ENSMUSG00000034813	#REF!	#REF!	AN2/NG2	Q8VHY0	#N/A	#N/A	#N/A	#N/A	#N/A	#N/A	#N/A	#N/A	#N/A	#N/A	#N/A	#N/A	#N/A	#N/A	#N/A	mouse		12458226	ENSMUSG00000034813_#N/A	#REF!
MAGI-1	O54893	#N/A	#N/A	#N/A	beta-catenin	Q02248	ENSMUSG00000006932	#REF!	#REF!	#REF!	#REF!	#REF!	#REF!	#REF!	#REF!	#REF!	#REF!	#REF!	#REF!	#REF!	#REF!	mouse		10772923	#N/A_ENSMUSG00000006932	#REF!
MAGI-1	O54893	#N/A	#N/A	#N/A	NET1	Q9Z1L7	#N/A	#N/A	#N/A	#N/A	#N/A	#N/A	#N/A	#N/A	#N/A	#N/A	#N/A	#N/A	#N/A	#N/A	#N/A	mouse		11350080	#N/A_#N/A	#REF!
MAGI-2	Q9WVQ1	ENSMUSG00000040003	#REF!	#REF!	ACTR-II	P27038	ENSMUSG00000052155	#REF!	#REF!	#REF!	#REF!	#REF!	#REF!	#REF!	#REF!	#REF!	#REF!	#REF!	#REF!	#REF!	#REF!	mouse		10681527	ENSMUSG00000040003_ENSMUSG00000052155	#REF!
MUPP1	Q8VBY0	#N/A	#N/A	#N/A	E4-protein	P89079	#N/A	#N/A	#N/A	#N/A	#N/A	#N/A	#N/A	#N/A	#N/A	#N/A	#N/A	#N/A	#N/A	#N/A	#N/A	mouse		11000240	#N/A_#N/A	#REF!
MUPP1	Q8VBY0	#N/A	#N/A	#N/A	JAM	O88792	#N/A	#N/A	#N/A	#N/A	#N/A	#N/A	#N/A	#N/A	#N/A	#N/A	#N/A	#N/A	#N/A	#N/A	#N/A	mouse		11689568	#N/A_#N/A	#REF!
MUPP1	Q8VBY0	#N/A	#N/A	#N/A	Claudin-1	O88551	ENSMUSG00000022512	#REF!	#REF!	#REF!	#REF!	#REF!	#REF!	#REF!	#REF!	#REF!	#REF!	#REF!	#REF!	#REF!	#REF!	mouse		11689568	#N/A_ENSMUSG00000022512	#REF!
Veli-1	Q8JZS0	ENSMUSG00000019906	#REF!	#REF!	NR2B	Q01097	#N/A	#N/A	#N/A	#N/A	#N/A	#N/A	#N/A	#N/A	#N/A	#N/A	#N/A	#N/A	#N/A	#N/A	#N/A	mouse		10341223	ENSMUSG00000019906_#N/A	#REF!
Veli-2	O88951	ENSMUSG00000003872	#REF!	#REF!	NR2B	Q01097	#N/A	#N/A	#N/A	#N/A	#N/A	#N/A	#N/A	#N/A	#N/A	#N/A	#N/A	#N/A	#N/A	#N/A	#N/A	mouse		10341223	ENSMUSG00000003872_#N/A	#REF!
Veli-3	O88952	ENSMUSG00000027162	#REF!	#REF!	NR2B	Q01097	#N/A	#N/A	#N/A	#N/A	#N/A	#N/A	#N/A	#N/A	#N/A	#N/A	#N/A	#N/A	#N/A	#N/A	#N/A	mouse		10341223	ENSMUSG00000027162_#N/A	#REF!
ZO-1	P39447	ENSMUSG00000030516	#REF!	#REF!	Claudin-1	O88551	ENSMUSG00000022512	#REF!	#REF!	#REF!	#REF!	#REF!	#REF!	#REF!	#REF!	#REF!	#REF!	#REF!	#REF!	#REF!	#REF!	mouse		10601346	ENSMUSG00000030516_ENSMUSG00000022512	#REF!
ZO-2	Q9Z0U1	ENSMUSG00000024812	#REF!	#REF!	Claudin-1	O88551	ENSMUSG00000022512	#REF!	#REF!	#REF!	#REF!	#REF!	#REF!	#REF!	#REF!	#REF!	#REF!	#REF!	#REF!	#REF!	#REF!	mouse		10601346	ENSMUSG00000024812_ENSMUSG00000022512	#REF!
ZO-3	Q9QXY1	#N/A	#N/A	#N/A	Claudin-1	O88551	ENSMUSG00000022512	#REF!	#REF!	#REF!	#REF!	#REF!	#REF!	#REF!	#REF!	#REF!	#REF!	#REF!	#REF!	#REF!	#REF!	mouse		10601346	#N/A_ENSMUSG00000022512	#REF!
alpha-1-syntrophin	Q61234	ENSMUSG00000027488	#REF!	#REF!	Aquaporin-4	P55088	ENSMUSG00000024411	#REF!	#REF!	#REF!	#REF!	#REF!	#REF!	#REF!	#REF!	#REF!	#REF!	#REF!	#REF!	#REF!	#REF!	mouse		11571312	ENSMUSG00000027488_ENSMUSG00000024411	#REF!
lnx1	O70263	ENSMUSG00000029228	#REF!	#REF!	CAR-1	Q91W66	#N/A	#N/A	#N/A	#N/A	#N/A	#N/A	#N/A	#N/A	#N/A	#N/A	#N/A	#N/A	#N/A	#N/A	#N/A	mouse		12468544	ENSMUSG00000029228_#N/A	#REF!
lnx1	O70263	ENSMUSG00000029228	#REF!	#REF!	CAR-2	P97792	ENSMUSG00000022865	#REF!	#REF!	#REF!	#REF!	#REF!	#REF!	#REF!	#REF!	#REF!	#REF!	#REF!	#REF!	#REF!	#REF!	mouse		12468544	ENSMUSG00000029228_ENSMUSG00000022865	#REF!
nNOS	Q9Z0J4	ENSMUSG00000029361	#REF!	#REF!	CtBP1	O88712	ENSMUSG00000037373	#REF!	#REF!	#REF!	#REF!	#REF!	#REF!	#REF!	#REF!	#REF!	#REF!	#REF!	#REF!	#REF!	#REF!	mouse		11590170	ENSMUSG00000029361_ENSMUSG00000037373	#REF!
Rhophilin1	Q61085	ENSMUSG00000022580	#REF!	#REF!	Ropporin	Q9ESG2	ENSMUSG00000022832	#REF!	#REF!	#REF!	#REF!	#REF!	#REF!	#REF!	#REF!	#REF!	#REF!	#REF!	#REF!	#REF!	#REF!	mouse		10591629	ENSMUSG00000022580_ENSMUSG00000022832	#REF!
NHERF-1	Q28619	#N/A	#N/A	#N/A	PDGFR	P09619	ENSG00000113721	#REF!	#REF!	#REF!	#REF!	#REF!	#REF!	#REF!	#REF!	#REF!	#REF!	#REF!	#REF!	#REF!	#REF!	rabbit		11046132	#N/A_ENSG00000113721	#REF!
NHERF-2	Q8SQG9	#N/A	#N/A	#N/A	Podocalyxin	Q28645	#N/A	#N/A	#N/A	#N/A	#N/A	#N/A	#N/A	#N/A	#N/A	#N/A	#N/A	#N/A	#N/A	#N/A	#N/A	rabbit		11997330	#N/A_#N/A	#REF!
Neurabin-I	O35867	#N/A	#N/A	#N/A	p70/S6K	P21425	#N/A	#N/A	#N/A	#N/A	#N/A	#N/A	#N/A	#N/A	#N/A	#N/A	#N/A	#N/A	#N/A	#N/A	#N/A	rat		9653190	#N/A_#N/A	#REF!
Omp25	Q9WVJ4	ENSRNOG00000006399	#REF!	#REF!	Synaptojanin-2	O55207	#N/A	#N/A	#N/A	#N/A	#N/A	#N/A	#N/A	#N/A	#N/A	#N/A	#N/A	#N/A	#N/A	#N/A	#N/A	rat		10357812	ENSRNOG00000006399_#N/A	#REF!
PICK1	Q9EP80	#N/A	#N/A	#N/A	BNaC1	Q62962	ENSRNOG00000007019	#REF!	#REF!	#REF!	#REF!	#REF!	#REF!	#REF!	#REF!	#REF!	#REF!	#REF!	#REF!	#REF!	#REF!	rat		11739374	#N/A_ENSRNOG00000007019	#REF!
PICK1	Q9EP80	#N/A	#N/A	#N/A	BNaC2	P55926	ENSRNOG00000018789	#REF!	#REF!	#REF!	#REF!	#REF!	#REF!	#REF!	#REF!	#REF!	#REF!	#REF!	#REF!	#REF!	#REF!	rat		11739374	#N/A_ENSRNOG00000018789	#REF!
PICK1	Q9EP80	#N/A	#N/A	#N/A	GluR2	P19491	#N/A	#N/A	#N/A	#N/A	#N/A	#N/A	#N/A	#N/A	#N/A	#N/A	#N/A	#N/A	#N/A	#N/A	#N/A	rat		10027300	#N/A_#N/A	#REF!
PICK1	Q9EP80	#N/A	#N/A	#N/A	GluR3	P19492	#N/A	#N/A	#N/A	#N/A	#N/A	#N/A	#N/A	#N/A	#N/A	#N/A	#N/A	#N/A	#N/A	#N/A	#N/A	rat		10027300	#N/A_#N/A	#REF!
PICK1	Q9EP80	#N/A	#N/A	#N/A	GluR4	P19493-3	#N/A	#N/A	#N/A	#N/A	#N/A	#N/A	#N/A	#N/A	#N/A	#N/A	#N/A	#N/A	#N/A	#N/A	#N/A	rat		10027300	#N/A_#N/A	#REF!
PICK1	Q9EP80	#N/A	#N/A	#N/A	PrRPR	Q64121	#N/A	#N/A	#N/A	#N/A	#N/A	#N/A	#N/A	#N/A	#N/A	#N/A	#N/A	#N/A	#N/A	#N/A	#N/A	rat		11641419	#N/A_#N/A	#REF!
PICK1	Q9EP80	#N/A	#N/A	#N/A	mGluR3	P31422	#N/A	#N/A	#N/A	#N/A	#N/A	#N/A	#N/A	#N/A	#N/A	#N/A	#N/A	#N/A	#N/A	#N/A	#N/A	rat		11891216	#N/A_#N/A	#REF!
PICK1	Q9EP80	#N/A	#N/A	#N/A	mGluR7a	P35400	#N/A	#N/A	#N/A	#N/A	#N/A	#N/A	#N/A	#N/A	#N/A	#N/A	#N/A	#N/A	#N/A	#N/A	#N/A	rat		11007882	#N/A_#N/A	#REF!
PSD-93	Q63622	ENSRNOG00000022635	#REF!	#REF!	ERBB4	Q62956	#N/A	#N/A	#N/A	#N/A	#N/A	#N/A	#N/A	#N/A	#N/A	#N/A	#N/A	#N/A	#N/A	#N/A	#N/A	rat		10725395	ENSRNOG00000022635_#N/A	#REF!
PSD-93	Q63622	ENSRNOG00000022635	#REF!	#REF!	GluR-delta2	Q63226	ENSRNOG00000006174	#REF!	#REF!	#REF!	#REF!	#REF!	#REF!	#REF!	#REF!	#REF!	#REF!	#REF!	#REF!	#REF!	#REF!	rat		10234023	ENSRNOG00000022635_ENSRNOG00000006174	#REF!
PSD-93	Q63622	ENSRNOG00000022635	#REF!	#REF!	NMDAR2A	Q00959	#N/A	#N/A	#N/A	#N/A	#N/A	#N/A	#N/A	#N/A	#N/A	#N/A	#N/A	#N/A	#N/A	#N/A	#N/A	rat		8601796	ENSRNOG00000022635_#N/A	#REF!
PSD-93	Q63622	ENSRNOG00000022635	#REF!	#REF!	NMDAR2B	Q00960	#N/A	#N/A	#N/A	#N/A	#N/A	#N/A	#N/A	#N/A	#N/A	#N/A	#N/A	#N/A	#N/A	#N/A	#N/A	rat		8601796	ENSRNOG00000022635_#N/A	#REF!
PSD-93	Q63622	ENSRNOG00000022635	#REF!	#REF!	Kv1.4	P15385	#N/A	#N/A	#N/A	#N/A	#N/A	#N/A	#N/A	#N/A	#N/A	#N/A	#N/A	#N/A	#N/A	#N/A	#N/A	rat		7477295	ENSRNOG00000022635_#N/A	#REF!
PSD-95	P31016	#N/A	#N/A	#N/A	CRIPT	Q9P021	ENSG00000119878	#REF!	#REF!	#REF!	#REF!	#REF!	#REF!	#REF!	#REF!	#REF!	#REF!	#REF!	#REF!	#REF!	#REF!	rat		11744724	#N/A_ENSG00000119878	#REF!
PSD-95	P31016	#N/A	#N/A	#N/A	ERBB4	Q62956	#N/A	#N/A	#N/A	#N/A	#N/A	#N/A	#N/A	#N/A	#N/A	#N/A	#N/A	#N/A	#N/A	#N/A	#N/A	rat		10725395	#N/A_#N/A	#REF!
PSD-95	P31016	#N/A	#N/A	#N/A	GluR6	P42260	#N/A	#N/A	#N/A	#N/A	#N/A	#N/A	#N/A	#N/A	#N/A	#N/A	#N/A	#N/A	#N/A	#N/A	#N/A	rat		11744724	#N/A_#N/A	#REF!
PSD-95	P31016	#N/A	#N/A	#N/A	NMDAR2A	Q00959	#N/A	#N/A	#N/A	#N/A	#N/A	#N/A	#N/A	#N/A	#N/A	#N/A	#N/A	#N/A	#N/A	#N/A	#N/A	rat		8601796	#N/A_#N/A	#REF!
PSD-95	P31016	#N/A	#N/A	#N/A	NMDAR2B	Q00960	#N/A	#N/A	#N/A	#N/A	#N/A	#N/A	#N/A	#N/A	#N/A	#N/A	#N/A	#N/A	#N/A	#N/A	#N/A	rat		8601796	#N/A_#N/A	#REF!
PSD-95	P31016	#N/A	#N/A	#N/A	PKC-A	P05696	#N/A	#N/A	#N/A	#N/A	#N/A	#N/A	#N/A	#N/A	#N/A	#N/A	#N/A	#N/A	#N/A	#N/A	#N/A	rat		11937501	#N/A_#N/A	#REF!
PSD-95	P31016	#N/A	#N/A	#N/A	GCS-alpha-2	Q9WVI4	#N/A	#N/A	#N/A	#N/A	#N/A	#N/A	#N/A	#N/A	#N/A	#N/A	#N/A	#N/A	#N/A	#N/A	#N/A	rat		11572861	#N/A_#N/A	#REF!
PSD-95	P31016	#N/A	#N/A	#N/A	Kv1.4	P15385	#N/A	#N/A	#N/A	#N/A	#N/A	#N/A	#N/A	#N/A	#N/A	#N/A	#N/A	#N/A	#N/A	#N/A	#N/A	rat		7477295	#N/A_#N/A	#REF!
PSD-95	P31016	#N/A	#N/A	#N/A	Neuroligin-1	Q62765	ENSRNOG00000032576	#REF!	#REF!	#REF!	#REF!	#REF!	#REF!	#REF!	#REF!	#REF!	#REF!	#REF!	#REF!	#REF!	#REF!	rat		9278515	#N/A_ENSRNOG00000032576	#REF!
PSD-95	P31016	#N/A	#N/A	#N/A	Neuroligin-2	Q62888	#N/A	#N/A	#N/A	#N/A	#N/A	#N/A	#N/A	#N/A	#N/A	#N/A	#N/A	#N/A	#N/A	#N/A	#N/A	rat		9278515	#N/A_#N/A	#REF!
PSD-95	P31016	#N/A	#N/A	#N/A	Neuroligin-3	Q62889	#N/A	#N/A	#N/A	#N/A	#N/A	#N/A	#N/A	#N/A	#N/A	#N/A	#N/A	#N/A	#N/A	#N/A	#N/A	rat		9278515	#N/A_#N/A	#REF!
PSD-95	P31016	#N/A	#N/A	#N/A	Sec8	Q62824	#N/A	#N/A	#N/A	#N/A	#N/A	#N/A	#N/A	#N/A	#N/A	#N/A	#N/A	#N/A	#N/A	#N/A	#N/A	rat		12675619	#N/A_#N/A	#REF!
PSD-95	P31016	#N/A	#N/A	#N/A	SynGAP	Q9QX02	#N/A	#N/A	#N/A	#N/A	#N/A	#N/A	#N/A	#N/A	#N/A	#N/A	#N/A	#N/A	#N/A	#N/A	#N/A	rat		9581761	#N/A_#N/A	#REF!
RGS12	O14924	ENSG00000159788	#REF!	#REF!	IL-8R	P35407	ENSRNOG00000014269	#REF!	#REF!	#REF!	#REF!	#REF!	#REF!	#REF!	#REF!	#REF!	#REF!	#REF!	#REF!	#REF!	#REF!	rat		9651375	ENSG00000159788_ENSRNOG00000014269	#REF!
RGS12	O14924	ENSG00000159788	#REF!	#REF!	RGS12	O14924	ENSG00000159788	#REF!	#REF!	#REF!	#REF!	#REF!	#REF!	#REF!	#REF!	#REF!	#REF!	#REF!	#REF!	#REF!	#REF!	rat		9651375	ENSG00000159788_ENSG00000159788	#REF!
RIM1	Q9JIR4	#N/A	#N/A	#N/A	ERC-2	Q8CIZ0	#N/A	#N/A	#N/A	#N/A	#N/A	#N/A	#N/A	#N/A	#N/A	#N/A	#N/A	#N/A	#N/A	#N/A	#N/A	rat		12391317	#N/A_#N/A	#REF!
RIM1	Q9JIR4	#N/A	#N/A	#N/A	ERC-1b	Q8CIY9	#N/A	#N/A	#N/A	#N/A	#N/A	#N/A	#N/A	#N/A	#N/A	#N/A	#N/A	#N/A	#N/A	#N/A	#N/A	rat		12391317	#N/A_#N/A	#REF!
SAP102	Q62936	ENSRNOG00000002767	#REF!	#REF!	ERBB4	Q62956	#N/A	#N/A	#N/A	#N/A	#N/A	#N/A	#N/A	#N/A	#N/A	#N/A	#N/A	#N/A	#N/A	#N/A	#N/A	rat		10725395	ENSRNOG00000002767_#N/A	#REF!
SAP102	Q62936	ENSRNOG00000002767	#REF!	#REF!	NMDAR2A	Q00959	#N/A	#N/A	#N/A	#N/A	#N/A	#N/A	#N/A	#N/A	#N/A	#N/A	#N/A	#N/A	#N/A	#N/A	#N/A	rat		8780649	ENSRNOG00000002767_#N/A	#REF!
SAP102	Q62936	ENSRNOG00000002767	#REF!	#REF!	NMDAR2B	Q00960	#N/A	#N/A	#N/A	#N/A	#N/A	#N/A	#N/A	#N/A	#N/A	#N/A	#N/A	#N/A	#N/A	#N/A	#N/A	rat		8780649	ENSRNOG00000002767_#N/A	#REF!
SAP102	Q62936	ENSRNOG00000002767	#REF!	#REF!	PKC-A	P05696	#N/A	#N/A	#N/A	#N/A	#N/A	#N/A	#N/A	#N/A	#N/A	#N/A	#N/A	#N/A	#N/A	#N/A	#N/A	rat		11937501	ENSRNOG00000002767_#N/A	#REF!
SAP102	Q62936	ENSRNOG00000002767	#REF!	#REF!	SynGAP	Q9QX02	#N/A	#N/A	#N/A	#N/A	#N/A	#N/A	#N/A	#N/A	#N/A	#N/A	#N/A	#N/A	#N/A	#N/A	#N/A	rat		9581761	ENSRNOG00000002767_#N/A	#REF!
SAP97	Q62696	#N/A	#N/A	#N/A	Frizzled-1	Q08463	#N/A	#N/A	#N/A	#N/A	#N/A	#N/A	#N/A	#N/A	#N/A	#N/A	#N/A	#N/A	#N/A	#N/A	#N/A	rat		12067714	#N/A_#N/A	#REF!
SAP97	Q62696	#N/A	#N/A	#N/A	Frizzled-4	Q9QZH0	ENSRNOG00000016848	#REF!	#REF!	#REF!	#REF!	#REF!	#REF!	#REF!	#REF!	#REF!	#REF!	#REF!	#REF!	#REF!	#REF!	rat		12067714	#N/A_ENSRNOG00000016848	#REF!
SAP97	Q62696	#N/A	#N/A	#N/A	NMDAR2A	Q00959	#N/A	#N/A	#N/A	#N/A	#N/A	#N/A	#N/A	#N/A	#N/A	#N/A	#N/A	#N/A	#N/A	#N/A	#N/A	rat		10336672	#N/A_#N/A	#REF!
SAP97	Q62696	#N/A	#N/A	#N/A	NMDAR2B	Q00960	#N/A	#N/A	#N/A	#N/A	#N/A	#N/A	#N/A	#N/A	#N/A	#N/A	#N/A	#N/A	#N/A	#N/A	#N/A	rat		10336672	#N/A_#N/A	#REF!
SAP97	Q62696	#N/A	#N/A	#N/A	ADAM17	Q9Z1K9	#N/A	#N/A	#N/A	#N/A	#N/A	#N/A	#N/A	#N/A	#N/A	#N/A	#N/A	#N/A	#N/A	#N/A	#N/A	rat		12668732	#N/A_#N/A	#REF!
SAP97	Q62696	#N/A	#N/A	#N/A	Kir2.2	P52188	#N/A	#N/A	#N/A	#N/A	#N/A	#N/A	#N/A	#N/A	#N/A	#N/A	#N/A	#N/A	#N/A	#N/A	#N/A	rat		11181181	#N/A_#N/A	#REF!
Shank1	Q9WV48	#N/A	#N/A	#N/A	SS2R	P30680	ENSRNOG00000002793	#REF!	#REF!	#REF!	#REF!	#REF!	#REF!	#REF!	#REF!	#REF!	#REF!	#REF!	#REF!	#REF!	#REF!	rat		11087996	#N/A_ENSRNOG00000002793	#REF!
Shank1	Q9WV48	#N/A	#N/A	#N/A	Beta-Pix	O55043	#N/A	#N/A	#N/A	#N/A	#N/A	#N/A	#N/A	#N/A	#N/A	#N/A	#N/A	#N/A	#N/A	#N/A	#N/A	rat		12626503	#N/A_#N/A	#REF!
Shank2	Q9QX74	ENSRNOG00000029931	#REF!	#REF!	CIRL-1	O88917	#N/A	#N/A	#N/A	#N/A	#N/A	#N/A	#N/A	#N/A	#N/A	#N/A	#N/A	#N/A	#N/A	#N/A	#N/A	rat		10964907	ENSRNOG00000029931_#N/A	#REF!
Shank2	Q9QX74	ENSRNOG00000029931	#REF!	#REF!	CIRL-2	O88923	#N/A	#N/A	#N/A	#N/A	#N/A	#N/A	#N/A	#N/A	#N/A	#N/A	#N/A	#N/A	#N/A	#N/A	#N/A	rat		10964907	ENSRNOG00000029931_#N/A	#REF!
ABP	O88961	#N/A	#N/A	#N/A	GluR2	P19491	#N/A	#N/A	#N/A	#N/A	#N/A	#N/A	#N/A	#N/A	#N/A	#N/A	#N/A	#N/A	#N/A	#N/A	#N/A	rat		9768844	#N/A_#N/A	#REF!
ABP	O88961	#N/A	#N/A	#N/A	GluR3	P19492	#N/A	#N/A	#N/A	#N/A	#N/A	#N/A	#N/A	#N/A	#N/A	#N/A	#N/A	#N/A	#N/A	#N/A	#N/A	rat		9768844	#N/A_#N/A	#REF!
AF-6	O35889	#N/A	#N/A	#N/A	JAM	Q9JHY1	ENSRNOG00000004414	#REF!	#REF!	#REF!	#REF!	#REF!	#REF!	#REF!	#REF!	#REF!	#REF!	#REF!	#REF!	#REF!	#REF!	rat		10856295	#N/A_ENSRNOG00000004414	#REF!
AF-6	O35889	#N/A	#N/A	#N/A	Jagged-1	Q63722	#N/A	#N/A	#N/A	#N/A	#N/A	#N/A	#N/A	#N/A	#N/A	#N/A	#N/A	#N/A	#N/A	#N/A	#N/A	rat		9707552	#N/A_#N/A	#REF!
AF-6	O35889	#N/A	#N/A	#N/A	Neurexin-II	Q63374	#N/A	#N/A	#N/A	#N/A	#N/A	#N/A	#N/A	#N/A	#N/A	#N/A	#N/A	#N/A	#N/A	#N/A	#N/A	rat		9707552	#N/A_#N/A	#REF!
AF-6	O35889	#N/A	#N/A	#N/A	Neurexin-III	Q07310	#N/A	#N/A	#N/A	#N/A	#N/A	#N/A	#N/A	#N/A	#N/A	#N/A	#N/A	#N/A	#N/A	#N/A	#N/A	rat		9707552	#N/A_#N/A	#REF!
AF-6	O35889	#N/A	#N/A	#N/A	Neurexin-I	Q63373	#N/A	#N/A	#N/A	#N/A	#N/A	#N/A	#N/A	#N/A	#N/A	#N/A	#N/A	#N/A	#N/A	#N/A	#N/A	rat		9707552	#N/A_#N/A	#REF!
ASIP/PAR3	Q9Z340	#N/A	#N/A	#N/A	JAM	Q9JHY1	ENSRNOG00000004414	#REF!	#REF!	#REF!	#REF!	#REF!	#REF!	#REF!	#REF!	#REF!	#REF!	#REF!	#REF!	#REF!	#REF!	rat		11447115	#N/A_ENSRNOG00000004414	#REF!
CASK	Q62915	#N/A	#N/A	#N/A	PMCA4b	Q64542	#N/A	#N/A	#N/A	#N/A	#N/A	#N/A	#N/A	#N/A	#N/A	#N/A	#N/A	#N/A	#N/A	#N/A	#N/A	rat		12511555	#N/A_#N/A	#REF!
CASK	Q62915	#N/A	#N/A	#N/A	Neurexin-I-alpha	Q63372	#N/A	#N/A	#N/A	#N/A	#N/A	#N/A	#N/A	#N/A	#N/A	#N/A	#N/A	#N/A	#N/A	#N/A	#N/A	rat		8786425	#N/A_#N/A	#REF!
CASK	Q62915	#N/A	#N/A	#N/A	Neurexin-beta	Q63373	#N/A	#N/A	#N/A	#N/A	#N/A	#N/A	#N/A	#N/A	#N/A	#N/A	#N/A	#N/A	#N/A	#N/A	#N/A	rat		8786425	#N/A_#N/A	#REF!
CASK	Q62915	#N/A	#N/A	#N/A	Parkin	Q9JM64	#N/A	#N/A	#N/A	#N/A	#N/A	#N/A	#N/A	#N/A	#N/A	#N/A	#N/A	#N/A	#N/A	#N/A	#N/A	rat		11679592	#N/A_#N/A	#REF!
Densin-180	P70587	#N/A	#N/A	#N/A	Maguin-1	Q9Z1T4	ENSRNOG00000007014	#REF!	#REF!	#REF!	#REF!	#REF!	#REF!	#REF!	#REF!	#REF!	#REF!	#REF!	#REF!	#REF!	#REF!	rat		12390249	#N/A_ENSRNOG00000007014	#REF!
Densin-180	P70587	#N/A	#N/A	#N/A	delta-catenin	Q9UQB3	ENSG00000169862	#REF!	#REF!	#REF!	#REF!	#REF!	#REF!	#REF!	#REF!	#REF!	#REF!	#REF!	#REF!	#REF!	#REF!	rat		11729199	#N/A_ENSG00000169862	#REF!
GIPC	Q9Z254	ENSRNOG00000003864	#REF!	#REF!	RGS-GAIP	O70521	#N/A	#N/A	#N/A	#N/A	#N/A	#N/A	#N/A	#N/A	#N/A	#N/A	#N/A	#N/A	#N/A	#N/A	#N/A	rat		9770488	ENSRNOG00000003864_#N/A	#REF!
GIPC	Q9Z254	ENSRNOG00000003864	#REF!	#REF!	Neuropilin-1	Q9QWJ9	ENSRNOG00000010744	#REF!	#REF!	#REF!	#REF!	#REF!	#REF!	#REF!	#REF!	#REF!	#REF!	#REF!	#REF!	#REF!	#REF!	rat		10414980	ENSRNOG00000003864_ENSRNOG00000010744	#REF!
GIPC	Q9Z254	ENSRNOG00000003864	#REF!	#REF!	Syndecan-1	P26260	ENSRNOG00000006396	#REF!	#REF!	#REF!	#REF!	#REF!	#REF!	#REF!	#REF!	#REF!	#REF!	#REF!	#REF!	#REF!	#REF!	rat		10911369	ENSRNOG00000003864_ENSRNOG00000006396	#REF!
GRIP	P97879	#N/A	#N/A	#N/A	Liprin-alpha-2	O75334	ENSG00000139220	#REF!	#REF!	#REF!	#REF!	#REF!	#REF!	#REF!	#REF!	#REF!	#REF!	#REF!	#REF!	#REF!	#REF!	rat		11931740	#N/A_ENSG00000139220	#REF!
MAGI-2	O88382	#N/A	#N/A	#N/A	NMDAR2C	Q00961	ENSRNOG00000003280	#REF!	#REF!	#REF!	#REF!	#REF!	#REF!	#REF!	#REF!	#REF!	#REF!	#REF!	#REF!	#REF!	#REF!	rat		9694864	#N/A_ENSRNOG00000003280	#REF!
MAGI-2	O88382	#N/A	#N/A	#N/A	Neuroligin-1	Q62765	ENSRNOG00000032576	#REF!	#REF!	#REF!	#REF!	#REF!	#REF!	#REF!	#REF!	#REF!	#REF!	#REF!	#REF!	#REF!	#REF!	rat		10080919	#N/A_ENSRNOG00000032576	#REF!
MAGI-2	O88382	#N/A	#N/A	#N/A	Tamalin	Q8R4T5	ENSRNOG00000007346	#REF!	#REF!	#REF!	#REF!	#REF!	#REF!	#REF!	#REF!	#REF!	#REF!	#REF!	#REF!	#REF!	#REF!	rat		12586822	#N/A_ENSRNOG00000007346	#REF!
MUPP1	O55164	ENSRNOG00000007894	#REF!	#REF!	AN2/NG2	Q00657	#N/A	#N/A	#N/A	#N/A	#N/A	#N/A	#N/A	#N/A	#N/A	#N/A	#N/A	#N/A	#N/A	#N/A	#N/A	rat		10967549	ENSRNOG00000007894_#N/A	#REF!
Shank3	Q9JLU4	#N/A	#N/A	#N/A	DAP-1	P97836	ENSRNOG00000016196	#REF!	#REF!	#REF!	#REF!	#REF!	#REF!	#REF!	#REF!	#REF!	#REF!	#REF!	#REF!	#REF!	#REF!	rat		10433268	#N/A_ENSRNOG00000016196	#REF!
Shank3	Q9JLU4	#N/A	#N/A	#N/A	DAP-2	P97837	#N/A	#N/A	#N/A	#N/A	#N/A	#N/A	#N/A	#N/A	#N/A	#N/A	#N/A	#N/A	#N/A	#N/A	#N/A	rat		10433268	#N/A_#N/A	#REF!
Shank3	Q9JLU4	#N/A	#N/A	#N/A	mGluR1a	Q9R0W0	#N/A	#N/A	#N/A	#N/A	#N/A	#N/A	#N/A	#N/A	#N/A	#N/A	#N/A	#N/A	#N/A	#N/A	#N/A	rat		10433269	#N/A_#N/A	#REF!
Shank3	Q9JLU4	#N/A	#N/A	#N/A	mGluR5	P31424	ENSRNOG00000016429	#REF!	#REF!	#REF!	#REF!	#REF!	#REF!	#REF!	#REF!	#REF!	#REF!	#REF!	#REF!	#REF!	#REF!	rat		10433269	#N/A_ENSRNOG00000016429	#REF!
Tamalin	Q8R4T5	ENSRNOG00000007346	#REF!	#REF!	GABAB2	O88871	ENSRNOG00000008431	#REF!	#REF!	#REF!	#REF!	#REF!	#REF!	#REF!	#REF!	#REF!	#REF!	#REF!	#REF!	#REF!	#REF!	rat		11850456	ENSRNOG00000007346_ENSRNOG00000008431	#REF!
Tamalin	Q8R4T5	ENSRNOG00000007346	#REF!	#REF!	DAP1	P97836	ENSRNOG00000016196	#REF!	#REF!	#REF!	#REF!	#REF!	#REF!	#REF!	#REF!	#REF!	#REF!	#REF!	#REF!	#REF!	#REF!	rat		12586822	ENSRNOG00000007346_ENSRNOG00000016196	#REF!
Tamalin	Q8R4T5	ENSRNOG00000007346	#REF!	#REF!	DAP3	P97838	#N/A	#N/A	#N/A	#N/A	#N/A	#N/A	#N/A	#N/A	#N/A	#N/A	#N/A	#N/A	#N/A	#N/A	#N/A	rat		12586822	ENSRNOG00000007346_#N/A	#REF!
Tamalin	Q8R4T5	ENSRNOG00000007346	#REF!	#REF!	mGluR1	P23385	ENSRNOG00000014290	#REF!	#REF!	#REF!	#REF!	#REF!	#REF!	#REF!	#REF!	#REF!	#REF!	#REF!	#REF!	#REF!	#REF!	rat		11850456	ENSRNOG00000007346_ENSRNOG00000014290	#REF!
Tamalin	Q8R4T5	ENSRNOG00000007346	#REF!	#REF!	mGluR5	P31424	ENSRNOG00000016429	#REF!	#REF!	#REF!	#REF!	#REF!	#REF!	#REF!	#REF!	#REF!	#REF!	#REF!	#REF!	#REF!	#REF!	rat		11850456	ENSRNOG00000007346_ENSRNOG00000016429	#REF!
Mint1	O35430	#N/A	#N/A	#N/A	KIF17	Q99PW8	ENSMUSG00000028758	#REF!	#REF!	#REF!	#REF!	#REF!	#REF!	#REF!	#REF!	#REF!	#REF!	#REF!	#REF!	#REF!	#REF!	rat		10846156	#N/A_ENSMUSG00000028758	#REF!
Mint1	O35430	#N/A	#N/A	#N/A	NaPi-7	Q02294	#N/A	#N/A	#N/A	#N/A	#N/A	#N/A	#N/A	#N/A	#N/A	#N/A	#N/A	#N/A	#N/A	#N/A	#N/A	rat		10455105	#N/A_#N/A	#REF!
Mint1	O35430	#N/A	#N/A	#N/A	Neurexin-I	Q63373	#N/A	#N/A	#N/A	#N/A	#N/A	#N/A	#N/A	#N/A	#N/A	#N/A	#N/A	#N/A	#N/A	#N/A	#N/A	rat		11036064	#N/A_#N/A	#REF!
Mint1	O35430	#N/A	#N/A	#N/A	Presenilin-1	P97887	ENSRNOG00000009110	#REF!	#REF!	#REF!	#REF!	#REF!	#REF!	#REF!	#REF!	#REF!	#REF!	#REF!	#REF!	#REF!	#REF!	rat		12196555	#N/A_ENSRNOG00000009110	#REF!
Mint1	O35430	#N/A	#N/A	#N/A	Presenilin-2	O88777	ENSRNOG00000002879	#REF!	#REF!	#REF!	#REF!	#REF!	#REF!	#REF!	#REF!	#REF!	#REF!	#REF!	#REF!	#REF!	#REF!	rat		12196555	#N/A_ENSRNOG00000002879	#REF!
Mint2	O35431	ENSRNOG00000016358	#REF!	#REF!	Neurexin-I	Q63373	#N/A	#N/A	#N/A	#N/A	#N/A	#N/A	#N/A	#N/A	#N/A	#N/A	#N/A	#N/A	#N/A	#N/A	#N/A	rat		11036064	ENSRNOG00000016358_#N/A	#REF!
Mint2	O35431	ENSRNOG00000016358	#REF!	#REF!	Presenilin-1	P97887	ENSRNOG00000009110	#REF!	#REF!	#REF!	#REF!	#REF!	#REF!	#REF!	#REF!	#REF!	#REF!	#REF!	#REF!	#REF!	#REF!	rat		12196555	ENSRNOG00000016358_ENSRNOG00000009110	#REF!
Mint2	O35431	ENSRNOG00000016358	#REF!	#REF!	Presenilin-2	O88777	ENSRNOG00000002879	#REF!	#REF!	#REF!	#REF!	#REF!	#REF!	#REF!	#REF!	#REF!	#REF!	#REF!	#REF!	#REF!	#REF!	rat		12196555	ENSRNOG00000016358_ENSRNOG00000002879	#REF!
Mint3	O70248	#N/A	#N/A	#N/A	Presenilin-1	P97887	ENSRNOG00000009110	#REF!	#REF!	#REF!	#REF!	#REF!	#REF!	#REF!	#REF!	#REF!	#REF!	#REF!	#REF!	#REF!	#REF!	rat		12196555	#N/A_ENSRNOG00000009110	#REF!
Mint3	O70248	#N/A	#N/A	#N/A	Presenilin-2	O88777	ENSRNOG00000002879	#REF!	#REF!	#REF!	#REF!	#REF!	#REF!	#REF!	#REF!	#REF!	#REF!	#REF!	#REF!	#REF!	#REF!	rat		12196555	#N/A_ENSRNOG00000002879	#REF!
nNOS	P29476	#N/A	#N/A	#N/A	CAPON	O54960	#N/A	#N/A	#N/A	#N/A	#N/A	#N/A	#N/A	#N/A	#N/A	#N/A	#N/A	#N/A	#N/A	#N/A	#N/A	rat		11867766	#N/A_#N/A	#REF!
nNOS	P29476	#N/A	#N/A	#N/A	PFK-M	P47858	#N/A	#N/A	#N/A	#N/A	#N/A	#N/A	#N/A	#N/A	#N/A	#N/A	#N/A	#N/A	#N/A	#N/A	#N/A	rat		10187848	#N/A_#N/A	#REF!
nNOS	P29476	#N/A	#N/A	#N/A	PMCA4b	Q64542	#N/A	#N/A	#N/A	#N/A	#N/A	#N/A	#N/A	#N/A	#N/A	#N/A	#N/A	#N/A	#N/A	#N/A	#N/A	rat		11591728	#N/A_#N/A	#REF!
CtpA	Q55669	#N/A	#N/A	#N/A	D1-protein	P16033	#N/A	#N/A	#N/A	#N/A	#N/A	#N/A	#N/A	#N/A	#N/A	#N/A	#N/A	#N/A	#N/A	#N/A	#N/A	Synechocystis_sp.		11408480	#N/A_#N/A	#REF!
GIPC	Q8UVS3	#N/A	#N/A	#N/A	IGF1R	O73798	#N/A	#N/A	#N/A	#N/A	#N/A	#N/A	#N/A	#N/A	#N/A	#N/A	#N/A	#N/A	#N/A	#N/A	#N/A	xenopus		11751850	#N/A_#N/A	#REF!
GIPC	Q8UVS3	#N/A	#N/A	#N/A	Frizzled-1	Q9I9M5	#N/A	#N/A	#N/A	#N/A	#N/A	#N/A	#N/A	#N/A	#N/A	#N/A	#N/A	#N/A	#N/A	#N/A	#N/A	xenopus		11585793	#N/A_#N/A	#REF!

## Sheet: uniprot_ensg
From	To
O14745	ENSG00000109062
Q15599	ENSG00000065054
Q9NZN5	ENSG00000196914
Q9NRD5	ENSG00000100151
Q15700	ENSG00000150672
P78352	ENSG00000132535
Q12923	ENSG00000163629
P29074	ENSG00000088179
Q8N3R9	ENSG00000072415
Q92796	ENSG00000082458
Q12959	ENSG00000075711
Q9Y566	ENSG00000161681
P55196	ENSG00000130396
Q9Y6N9	ENSG00000006611
O14936	ENSG00000147044
O14908	ENSG00000123159
Q9HD26	ENSG00000047932
O55164	ENSRNOG00000007894
Q9UPX8	ENSG00000162105
O14907	ENSG00000213977
O14910	ENSG00000111052
Q9HAP6	ENSG00000104863
Q9NUP9	ENSG00000148943
Q07157	ENSG00000104067
Q13424	ENSG00000101400
Q13425	ENSG00000168807
Q9NSN8	ENSG00000147481
Q9NY99	ENSG00000172554
Q8NI35	ENSG00000132849
Q00013	ENSG00000130830
P26045	ENSG00000070159
P70441	ENSMUSG00000020733
Q9JHL1	ENSMUSG00000002504
Q9JIL4	ENSMUSG00000038298
Q62083	ENSMUSG00000068206
Q62108	ENSMUSG00000020886
P70175	ENSMUSG00000000881
Q99NH2	ENSMUSG00000025812
P51141	ENSMUSG00000029071
Q8CI51	ENSMUSG00000028273
Q9Z0G0	ENSMUSG00000019433
Q925T6	ENSMUSG00000034813
Q9WVQ1	ENSMUSG00000040003
Q8JZS0	ENSMUSG00000019906
O88951	ENSMUSG00000003872
O88952	ENSMUSG00000027162
P39447	ENSMUSG00000030516
Q9Z0U1	ENSMUSG00000024812
Q61234	ENSMUSG00000027488
O70263	ENSMUSG00000029228
Q9Z0J4	ENSMUSG00000029361
Q61085	ENSMUSG00000022580
Q9WVJ4	ENSRNOG00000006399
Q63622	ENSRNOG00000022635
O14924	ENSG00000159788
Q62936	ENSRNOG00000002767
Q9QX74	ENSRNOG00000029931
Q9Z254	ENSRNOG00000003864
Q8R4T5	ENSRNOG00000007346
O35431	ENSRNOG00000016358
Q9BXI6	ENSG00000099992
P43250	ENSG00000198055
P47900	ENSG00000169860
P46937	ENSG00000137693
P07550	ENSG00000169252
P40879	ENSG00000091138
P41145	ENSG00000082556
Q01970	ENSG00000149782
Q01814	ENSG00000157087
O00141	ENSG00000118515
Q05066	ENSG00000184895
P08069	ENSG00000140443
Q8CJH3	ENSMUSG00000053646
O15031	ENSG00000196576
Q01959	ENSG00000142319
P04626	ENSG00000141736
P23975	ENSG00000103546
P23634	ENSG00000058668
Q16513	ENSG00000065243
Q15654	ENSG00000087077
P98172	ENSG00000090776
P25445	ENSG00000026103
P08138	ENSG00000064300
O43424	ENSG00000152208
Q12879	ENSG00000183454
Q9Y2T3	ENSG00000119125
O14490	ENSG00000170579
Q9P1A6	ENSG00000198010
Q15375	ENSG00000135333
Q15223	ENSG00000110400
Q92692	ENSG00000130202
P54753	ENSG00000182580
O15197	ENSG00000106123
Q9Y624	ENSG00000158769
Q9UHC6	ENSG00000174469
Q9C0A0	ENSG00000152910
P18827	ENSG00000115884
P34741	ENSG00000169439
O75056	ENSG00000162512
P31431	ENSG00000124145
Q61625	ENSMUSG00000071424
O00192	ENSG00000099889
Q9UQB3	ENSG00000169862
Q13641	ENSG00000146242
P08588	ENSG00000043591
P17643	ENSG00000107165
P08648	ENSG00000161638
P23229	ENSG00000091409
P13569	ENSG00000001626
P25092	ENSG00000070019
Q9Y4G8	ENSG00000109756
P28335	ENSG00000147246
Q9HB21	ENSG00000107679
Q9DF37	ENSGALG00000003349
P10721	ENSG00000157404
P48065	ENSG00000111181
P48050	ENSG00000168135
P17302	ENSG00000152661
P36383	ENSG00000182963
P53778	ENSG00000188130
P35499	ENSG00000007314
Q14524	ENSG00000183873
Q9UI32	ENSG00000135423
O95477	ENSG00000165029
Q15303	ENSG00000178568
Q13574	ENSG00000149091
O95832	ENSG00000163347
O95049	ENSG00000105289
P04921	ENSG00000136732
P78536	ENSG00000151694
P10894	ENSBTAG00000008338
Q9QUQ5	ENSMUSG00000027748
Q9QX29	ENSMUSG00000041710
Q60825	ENSMUSG00000021490
Q9EPK5	ENSMUSG00000027803
Q01815	ENSMUSG00000051331
P52795	ENSMUSG00000031217
P26361	ENSMUSG00000041301
O70421	ENSMUSG00000044674
Q61088	ENSMUSG00000049791
Q9JIP6	ENSMUSG00000050288
Q64151	ENSMUSG00000026121
O88602	ENSMUSG00000019146
Q9JKF6	ENSMUSG00000032012
Q9JLB9	ENSMUSG00000022656
O35240	ENSRNOG00000008380
Q01098	ENSMUSG00000020734
Q9JM63	ENSMUSG00000044708
O88932	ENSMUSG00000062609
Q91ZD4	ENSMUSG00000026556
P58774	ENSMUSG00000028464
P17809	ENSMUSG00000028645
Q03167	ENSG00000069702
Q02248	ENSMUSG00000006932
P27038	ENSMUSG00000052155
O88551	ENSMUSG00000022512
P55088	ENSMUSG00000024411
P97792	ENSMUSG00000022865
O88712	ENSMUSG00000037373
Q9ESG2	ENSMUSG00000022832
P09619	ENSG00000113721
Q62962	ENSRNOG00000007019
P55926	ENSRNOG00000018789
Q63226	ENSRNOG00000006174
Q9P021	ENSG00000119878
Q62765	ENSRNOG00000032576
P35407	ENSRNOG00000014269
Q9QZH0	ENSRNOG00000016848
P30680	ENSRNOG00000002793
Q9JHY1	ENSRNOG00000004414
Q9Z1T4	ENSRNOG00000007014
Q9QWJ9	ENSRNOG00000010744
P26260	ENSRNOG00000006396
O75334	ENSG00000139220
Q00961	ENSRNOG00000003280
P97836	ENSRNOG00000016196
P31424	ENSRNOG00000016429
O88871	ENSRNOG00000008431
P23385	ENSRNOG00000014290
Q99PW8	ENSMUSG00000028758
P97887	ENSRNOG00000009110
O88777	ENSRNOG00000002879

## Sheet: STable5
Table S5. Experimental evidence of human PDZ domain-ligand interactions that emerged via sequence mutations. '-' indicates the absence of an ortholog
PDZ protein	Subcellular localization	Ligand	Subcellular localization	Binding score of human ligand	C-terminal sequences of PDZ ligands												Detection method	Pubmed ID
					Human	Mouse	Rat	Chicken	Xenopus	O. latipes	C. intestinalis	Fly	Mosquito	Worm	Yeast	E. coli
SHAN1	cyt	DLGP1	nuc	14.77	QTRL	QTRL	QTRL	ETSL	-	QTRL	-	SNGS	-	SEEC	-	-	pull-down, coimmunoprecipitation	10433268
SHAN1	cyt	DLGP2	nuc	14.77	QTRL	QTRL	QTRL	-	QTRL	QTRL	-	-	QKLA	-	-	-	pull-down, coimmunoprecipitation	10433268
DLG2	cyt	AT2B2	mem	14.67	ETSL	-	-	ETSL	-	ETSL	-	-	-	-	TAFY	-	coimmunoprecipitation, confocal immunofluorescence microscopy	11274188
DLG4	cyt	AT2B2	mem	14.67	ETSL	-	-	ETSL	-	ETSL	-	-	-	-	TAFY	-	coimmunoprecipitation, confocal immunofluorescence microscopy	11274188
SNTG1	cyt, nuc	DGKZ	cyt, nuc	13.87	ETAV	ETAV	ETAV	ETAV	-	ETAV	-	-	LESE	ETHL	-	-	communoprecipitation	11163757
NHRF1	cyt	YAP1	nuc	13.67	LTWL	NDNQ	LTWL	LTWL	-	-	-	-	-	HHYQ	-	-	coimmunoprecipitation	10562288
NHRF2	cyt, nuc	TB10A	cyt, nuc	13.37	DTYL	DTYL	DTYL	DTYL	DTYL	DTYL	-	MPTL	-	MRFD	DKGD	-	affinity chromatography, immunoblots, immunofluorescence microscopy	11285285
NHRF1	cyt	TB10A	cyt, nuc	12.57	DTYL	DTYL	DTYL	DTYL	DTYL	DTYL	-	MPTL	-	MRFD	DKGD	-	affinity chromatography, immunoblots, immunofluorescence microscopy	11285285
PTN13	cyt	TNR6	ext, mem	12.27	QSLV	QSLE	QCLE	LEET	-	SNPV	-	-	-	-	-	-	coimmunoprecipitation	9079683
SNTA1	cyt	SCN4A	mem	11.87	ESLV	ESLV	ESLV	-	GQNG	-	-	-	-	-	-	-	communoprecipitation	9412493
NHRF2	cyt, nuc	AT2B2	mem	10.87	ETSL	-	-	ETSL	-	ETSL	-	-	-	-	TAFY	-	pull-down, coimmunoprecipitation	11786550
GIPC1	cyt	TPBG	mem	10.57	NSDV	NSDV	NSDV	NSDV	ADPR	NSDV	-	-	-	KMMF	-	-	coimmunoprecipitation	11798178
GIPC1	cyt	ADRB1	mem	10.47	ESKV	ESKV	ESKV	GPSV	-	DSSD	-	-	-	STIF	-	-	coimmunoprecipitation	12724327
PTN13	cyt	TNR16	mem	10.17	TSPV	TSPV	TSPV	VPAS	TSPV	TSVV	IDYQ	-	-	-	-	-	coimmunoprecipitation	10544233
NHRF2	cyt, nuc	PLCB3	cyt	10.17	NTQL	NTQL	NTQL	-	ATRL	PEEI	-	-	-	-	-	-	yeast two-hybrid, coimmunoprecipitation	10748023
NHRF2	cyt, nuc	ADRB2	mem	10.07	DSLL	DSPL	DSPL	VPSG	DCLL	TTAL	LCRD	-	-	-	-	-	pull-down, immunoblot	9671706
DLG3	cyt	GUAD	cyt	10.07	SSSV	SSSV	SSSV	SSSV	LPEK	-	-	QGYQ	QIKT	DRKT	VYQI	YERN	coimmunoprecipitation	10542258
NHRF2	cyt, nuc	SGK1	cyt, er, nuc	10.07	DSFL	DSFL	DSFL	DSFL	ESYL	DSYL	-	-	-	RVLV	-	-	pull-down	11751930
NHRF1	cyt	ADRB2	mem	9.57	DSLL	DSPL	DSPL	VPSG	DCLL	TTAL	LCRD	-	-	-	-	-	pull-down, immunoblot	9671706
CSKP	cyt	SDC1	mem	9.27	EFYA	EFYA	EFYA	EFYA	QREF	-	-	-	-	-	-	-	immunofluorescence, yeast two-hybrid	9660868
CSKP	cyt	JAM1	mem	9.07	SFLV	SFLV	SFLV	-	GYLD	-	-	-	-	-	-	-	coimmunoprecipitation, immunofluorescence microscopy	11120739
PTN3	cyt	ADA17	mem	9.07	ETEC	ETEC	ETEC	ETEC	ETEC	ETQC	TVGR	RACN	VARM	ADVN	-	-	coimmunoprecipitation	12207026
PICK1	cyt	ERBB2	mem	8.47	DVPV	-	-	-	DETM	SGHT	-	-	-	-	-	-	yeast two-hybrid, coimmunoprecipitation, immunoblotting	11278603
SNTB2	cyt	ABCA1	mem	8.37	ESYV	ESYV	ESYV	ESCV	ESYV	KRDA	-	-	-	GSDQ	-	-	coimmunoprecipitation	12054535
PTN4	cyt	GRID2	mem	7.17	GTSI	GTSI	GTSI	GTSI	-	-	-	-	-	-	-	-	yeast two-hybrid, in situ hybridization, immunoprecipitation, immunoblotting	10748123
SNTB2	cyt	ERBB4	mem	6.87	NTVV	NTVV	NTVV	NTVV	NTVV	VYVF	-	-	-	-	-	-	yeast two-hybrid, coimmunoprecipitation	10725395
PTN13	cyt	PKN2	cyt	6.47	ADWC	ADWC	ADWC	ADWC	-	ADWC	CCMG	-	ADWC	SIVP	-	-	yeast two-hybrid, coimmunoprecipitation	11356191
