# Supplementary material for: Rewiring of PDZ Domain-Ligand Interaction Network Contributed to Eukaryotic Evolution
Source: PLoS Genet. 2012 Feb 9;8(2):e1002510. doi: 10.1371/journal.pgen.1002510 (PMC3276551; doi:10.1371/journal.pgen.1002510)
Supplement: Table S6 — Over-represented gene ontology (GO) terms of PDZNet proteins based on the time point of acquiring PDZ domain interaction sites. (XLS) [file pgen.1002510.s027.xls]

## Sheet: Sheet1
Table S6. Over-represented gene ontology (GO) terms of PDZNet proteins based on the time point of acquiring PDZ domain interaction sites.
Category	Overrepresented gene ontology terms	Count	p-value
Proteins arose in invertebrate and acquired PDZ interaction sites in vertebrates	neurological system process	20	0.0111106
	synaptic transmission	13	0.0201314
	regulation of neurological system process	10	0.0224506
	transmission of nerve impulse	14	0.028303
	behavior	12	0.0492418
	cell-cell signaling	15	0.0725989
	intracellular signaling cascade	19	0.110679
Proteins arose and acquired PDZ interaction sites in invertebrates	vesicle-mediated transport	21	0.00320374
	cell cycle	17	0.00460202
	RNA splicing	10	0.00691706
	protein localization	22	0.0153732
	tissue morphogenesis	11	0.0205026
	membrane organization	14	0.0248142
