# Supplementary material for: Rewiring of PDZ Domain-Ligand Interaction Network Contributed to Eukaryotic Evolution
Source: PLoS Genet. 2012 Feb 9;8(2):e1002510. doi: 10.1371/journal.pgen.1002510 (PMC3276551; doi:10.1371/journal.pgen.1002510)
Supplement: Table S7 — Disease classes associated with mutations of PDZNet components. (XLS) [file pgen.1002510.s028.xls]

## Sheet: Sheet1
Table S7. Disease classes associated with mutations of PDZNet components.
Class	Count	Fraction (%)	p-value
Neurological	23	18.8525	0.0188504
Cancer	18	14.7541	0.051439
Dermatological	11	9.01639	0.00187951
Metabolic	11	9.01639	0.83986
Renal	10	8.19672	0.00189416
Cardiovascular	10	8.19672	0.0556245
Ear, Nose, Throat	9	7.37705	9.16399e-05
Psychiatric	8	6.55738	7.59419e-05
Immunological	8	6.55738	0.342169
Developmental	7	5.7377	0.0250545
Ophthamological	6	4.91803	0.513955
Hematological	6	4.91803	0.802996
Gastrointestinal	5	4.09836	0.018836
Endocrine	5	4.09836	0.730976
Muscular	4	3.27869	0.549344
Nutritional	3	2.45902	0.130815
Skeletal	3	2.45902	0.567692
Respiratory	2	1.63934	0.539675
Bone	1	0.819672	0.906605
Connective	0	0	1
