# Supplementary material for: Rewiring of PDZ Domain-Ligand Interaction Network Contributed to Eukaryotic Evolution
Source: PLoS Genet. 2012 Feb 9;8(2):e1002510. doi: 10.1371/journal.pgen.1002510 (PMC3276551; doi:10.1371/journal.pgen.1002510)
Supplement: Table S8 — A morbid map of PDZNet components with the classification of genetic diseases. (XLS) [file pgen.1002510.s029.xls]

## Sheet: Sheet1
Table S8. A morbid map of PDZNet components with the classification of genetic diseases.
Disease-associated gene	Disease name	Disease class
USH1G	Usher syndrome	multiple
ERCC3	Xeroderma pigmentosum, Trichothiodystrophy	Dermatological
CAC1C	Timothy syndrome	multiple
TNFL6	Systemic lupus erythematosus	Immunological
SACS	Spastic paraplegia-7	Neurological
SCN2A	Seizures	Neurological
DISC1	Schizophrenia	Psychiatric
S22A4	Rheumatoid arthritis	tissue
PRPF3	Retinitis punctata albescens	Ophthamological
VATB1	Renal tubular acidosis with deafness	Renal
NOS1	Pyloric stenosis	Developmental
PKHD1	Polycystic kidney disease	Renal
PKD2	Polycystic kidney disease	Renal
KPCA	Pituitary tumor	Cancer
NPT2A	Urolithiasis, Osteoporosis	Bone, Metabolic
SC6A2	Orthostatic intolerance	Cardiovascular
ARHG8	Orthostatic intolerance	Cardiovascular
LEPR	Obestiy with impaired prohormone processing	Nutritional
GABR2	Nicotine dependence	Psychiatric
WASP	Thrombycytosis, Neutropenia, Wiskott-Aldrich syndrome	Hematological, Immunological
NPHN	Nephrotic syndrome	Renal
CLD1	Neonatal ichthyosis-sclerosing cholangitis syndrome	multiple
PGFRB	Myelomonocytic leukemia, Myeloproliferative disorder with eosinophilia	Cancer
DLG3	Mental retardation	Neurological
MERL	Meningioma, Neurofibromatosis, Schwannomatosis	Cancer
NOS2	Malaria	Immunological
ATX3	Machado-Joseph disease	Neurological
AKA10	Longevity	Developmental
IRK2	Long QT syndrome-7	Cardiovascular
NF1	Neurofibromatosis-Noonan syndrome, Neurofibromatosis, Leukemia, Watson syndrome	Cancer
ARHGC	Leukemia	Cancer
BCR	Leukemia	Cancer
AVR2B	Left-right axis malformations	Developmental
DTNA	Left ventricular noncompaction with congenital heart defects	Cardiovascular
CRUM1	Pigmented paravenous chorioretinal atrophy, Leber congenital amaurosis, Retinitis punctata albescens	Ophthamological
SAT1	Keratosis palmoplantaris striata III	Dermatological
IGF1R	Intrauterine and postnatal growth retardation	Developmental
PTN1	Insulin resistance	Metabolic
S22AC	Hypouricemia	Renal
CLD16	Hypomagnesemia with secondary hypocalcemia	Renal
LSHR	Hypogonadotropic hypogonadism, Micropenis, Pseudohermaphroditism, Leydig cell adenoma, Precocious puberty	Endocrine, Developmental, Renal, Cancer
PHS	Hyperphenylalaninemia	Metabolic
ZO2	Hypercholanemia	Gastrointestinal
FHL3	Hemophagocytic lymphohistiocytosis	Hematological
SRY	Gonadal dysgenesis	Endocrine
K6PF	Glycogen storage disease VII	Metabolic
GTR1	Glucose transport defect	Metabolic
ACTN4	Glomerulosclerosis	Renal
CD2AP	Glomerulosclerosis	Renal
PGFRA	Hyperekplexia, Gastrointestinal stromal tumor	Hematological, Cancer
KIT	Mast cell leukemia, Germ cell tumors, Leukemia, Piebaldism, Mastocytosis with associated hematologic disorder, Gastrointestinal stromal tumor	Dermatological, Cancer, Immunological
F16P1	Fructose-bisphosphatase deficiency	Metabolic
FLNA	Otopalatodigital syndrome, Melnick-Needles syndrome, Frontometaphyseal dysplasia, Heterotopia	Skeletal, Neurological, multiple
FZD4	Exudative vitreoretinopathy	Ophthamological
ESR1	Migraine without aura, Estrogen resistance, HDL response to hormone replacement	Endocrine, Neurological, Metabolic
KCNA1	Episodic ataxia	Neurological
PLEC1	Epidermolysis bullosa simplex with mottled pigmentation, Muscular dystrophy with epidermolysis bullosa simplex	Muscular, Dermatological
ITA6	Epidermolysis bullosa simplex with mottled pigmentation	Dermatological
PTH1R	Metaphyseal dysplasia without hypotrichosis, Enchondromatosis	tissue, Cancer
41	Elliptocytosis	Hematological
IKBA	Ectodermal dysplasia/skin fragility syndrome	Dermatological
DRD2	Dystonia	Neurological
MRP2	Dubin-Johnson syndrome	Metabolic
JIP1	Diabetic retinopathy	Endocrine
ATN1	Dentatorubro-pallidoluysian atrophy	Neurological
TAU	Supranuclear palsy, Dementia, Pallidopontonigral degeneration, Tauopathy and respiratory failure	Neurological
USH1C	Deafness, Usher syndrome	multiple, Ear,Nose,Throat
CAD23	Deafness, Usher syndrome	multiple, Ear,Nose,Throat
MYO7A	Deafness, Usher syndrome	multiple, Ear,Nose,Throat
CXB3	Deafness, Erythrokeratodermia variabilis with erythema gyratum repens	Ear,Nose,Throat, Dermatological
CXB6	Deafness, Ectodermal dysplasia/skin fragility syndrome	Ear,Nose,Throat, Dermatological
WHRN	Deafness	Ear,Nose,Throat
AT2B2	Deafness	Ear,Nose,Throat
MYO15	Deafness	Ear,Nose,Throat
K2C1	Ichthyosis, Epidermolytic palmoplantar keratoderma, Unna-Thost disease, Cyclic ichthyosis with epidermolytic hyperkeratosis, Keratosis palmoplantaris striata III	Dermatological
ATP7A	Occipital horn syndrome, Cutis laxa, Menkes disease	Neurological, tissue, multiple
DLG5	Crohn disease	Gastrointestinal
EFNB1	Craniofrontonasal dysplasia	Skeletal
SCN4A	Cramps, Hypokalemic periodic paralysis, Paramyotonia congenita, Hyperkalemic periodic paralysis, Myasthenic syndrome, Myotonia levior	Neurological, Renal, Muscular
ADRB1	Resting heart rate, Congestive heart failure	Cardiovascular
CFTR	Pancreatitis, Congenital bilateral absence of vas deferens, Cystic fibrosis, Sweat chloride elevation without CF, Hypertrypsinemia	Unclassified, Gastrointestinal, Respiratory
RA54B	Lymphoproliferative syndrome, Colorectal cancer with chromosomal instability	Cancer
CTNB1	Hepatocellular carcinoma, Ovarian carcinoma, Colorectal cancer with chromosomal instability, Pilomatricoma	Cancer
SRC	Colorectal cancer with chromosomal instability	Cancer
KS6A3	Coffin-Lowry syndrome, Mental retardation	Neurological, multiple
PVRL1	Ectodermal dysplasia/skin fragility syndrome, Zlotogora-Ogur syndrome, Cleft palate with ankyloglossia	Developmental, multiple, Dermatological
K2C8	Cirrhosis	Gastrointestinal
S26A3	Chloride diarrhea	Gastrointestinal
KIF1B	Charcot-Marie-Tooth neuropathy	Neurological
LITAF	Charcot-Marie-Tooth neuropathy	Neurological
ABCA1	Tangier disease, HDL response to hormone replacement, Cerebral amyloid angiopathy, Coronary heart disease	Neurological, Metabolic, Cardiovascular
CXA3	Cataract	Ophthamological
CXA8	Cataract	Ophthamological
S22A5	Carnitine deficiency	Metabolic
SCN5A	Long QT syndrome-7, Sick sinus syndrome, Ventricular fibrillation, Heart block, Brugada syndrome	Cardiovascular
RLBP1	Newfoundland rod-cone dystrophy, Retinitis punctata albescens, Fundus flavimaculatus, Bothnia retinal dystrophy	Ophthamological
GLPC	Blood group, Malaria	Hematological, Immunological
DMD	Duchenne muscular dystrophy, Becker muscular dystrophy modifier, Cardiomyopathy	Muscular, Cardiovascular
IRK1	Bartter syndrome	multiple
PTEN	Lhermitte-Duclos syndrome, Cowden-like syndrome, Meningioma, Thyroid carcinoma, Oligodendroglioma, Endometrial carcinoma, Prostate cancer, VATER association with hydrocephalus, Bannayan-Zonana syndrome	Unclassified, multiple, Cancer
TNR6	Autoimmune polyglandular disease, Squamous cell carcinoma	Cancer, Immunological
CXA1	Syndactyly, Hypoplastic left heart syndrome, Atrioventricular septal defect, Oculodentodigital dysplasia	Skeletal, Cardiovascular
MRE11	Ataxia-telangiectasia-like disorder	Immunological
ADRB2	Obestiy with impaired prohormone processing, Asthma, Beta-2-adrenoreceptor agonist	Unclassified, Respiratory, Nutritional
NLGNX	Autism, Mental retardation, Asperger syndrome	Neurological, Psychiatric
NLGN3	Autism, Asperger syndrome	Psychiatric
TPM2	Nemaline myopathy, Arthyrgryposis multiplex congenita	Developmental, Muscular
SC6A4	Obsessive-compulsive disorder, Anxiety-related personality traits	Psychiatric
HD	Huntington disease-like-4, Obsessive-compulsive disorder, Anxiety-related personality traits	Neurological, Psychiatric
ALBU	Dysalbuminemic hyperthyroxinemia, Analbuminemia	Hematological
GELS	Amyloidosis	Neurological
PSN1	Pick disease, Dementia, Alzheimer disease	Neurological
A4	Amyloidosis, Schizophrenia, Alzheimer disease	Neurological, Psychiatric
PSN2	Alzheimer disease	Neurological
5HT2A	Obsessive-compulsive disorder, Schizophrenia, Alcohol dependence, Anorexia nervosa, Seasonal affective disorder	Unclassified, Nutritional, Psychiatric
TYRP1	Albinism	Dermatological
JAG1	Deafness, Tetrology of Fallot, Alagille syndrome	multiple, Ear,Nose,Throat, Cardiovascular
PUR9	AICA-ribosiduria due to ATIC deficiency	Metabolic
APC	Adenomatous polyposis coli, Desmoid disease, Adenoma, Gastric cancer, Gardner syndrome, Turcot syndrome with glioblastoma, Colorectal cancer with chromosomal instability	Cancer
PRKN2	Parkinson disease, Adenocarcinoma, Leprosy	Neurological, Cancer, Immunological
ERBB2	Gastric cancer, Ovarian carcinoma, Adenocarcinoma, Glioblastoma	Cancer
SSR5	Acromegaly	Endocrine
